# Supplementary material for: Crystal structure of N,N′-bis­(pyridin-4-ylmeth­yl)cyclo­hexane-1,4-di­ammonium dichloride dihydrate
Source: Acta Crystallogr E Crystallogr Commun. 2016 Sep 23;72(Pt 10):1453–5. doi: 10.1107/S2056989016014626 (PMC5050774; doi:10.1107/S2056989016014626)
Supplement: Supplementary file 1 [file e-72-01453-sup1.cif]

##############################################################################
#                                                                            #
# This CIF contains the data in a paper accepted for publication in          #
# Acta Crystallographica Section E. It conforms to the requirements of       #
# Notes for Authors for Acta Crystallographica Section E, and has been       #
# peer reviewed under the auspices of the IUCr Commission on Journals.       #
#                                                                            #
# Full details of the Crystallographic Information File format               #
# are given in the paper "The Crystallographic Information File (CIF):       #
# a New Standard Archive File for Crystallography" by S. R. Hall, F. H.      #
# Allen and I. D. Brown [Acta Cryst. (1991), A47, 655-685].                  #
#                                                                            #
# The current version of the core CIF dictionary is obtainable from          #
# ftp://ftp.iucr.org/pub/cif_core.dic.                                       #
#                                                                            #
# Software is freely available for graphical display of the structure(s)     #
# in this CIF. For information consult the CIF software page                 #
# http://www.iucr.org/resources/cif/software.                                #
#                                                                            #
# This file may be used for bona fide research purposes within the           #
# scientific community so long as proper attribution is given to the journal # 
# article from which it was obtained.                                        #
#                                                                            #
##############################################################################
data_I
_database_code_depnum_ccdc_archive 'CCDC 1504428'
_audit_creation_method     'SHELXL-2014/7'
_chemical_name_systematic
;
<i>N</i>,<i>N</i>'-Bis(pyridin-4-ylmethyl)cyclohexane-1,4-diammonium
dichloride dihydrate
;
_chemical_name_common     ?
_chemical_formula_moiety     'C18 H26 N4, 2Cl, 2(H2 O)'
_chemical_formula_sum     'C18 H30 Cl2 N4 O2'
_chemical_formula_iupac     'C18 H26 N4 2+, 2(Cl -), 2H2 O'
_chemical_formula_weight     405.36
_chemical_melting_point     ?
_shelx_space_group_comment
;
The symmetry employed for this shelxl refinement is uniquely defined
by the following loop, which should always be used as a source of
symmetry information in preference to the above space-group names.
They are only intended as comments.
;
_space_group_crystal_system     monoclinic
_space_group_name_H-M_alt     'P 21/c'
_space_group_name_Hall     '-P 2ybc'
loop_
    _space_group_symop_operation_xyz
    'x, y, z'
    '-x, y+1/2, -z+1/2'
    '-x, -y, -z'
    'x, -y-1/2, z-1/2'
_cell_length_a     8.2739(2)
_cell_length_b     17.4955(5)
_cell_length_c     7.2365(2)
_cell_angle_alpha     90
_cell_angle_beta     108.7560(10)
_cell_angle_gamma     90
_cell_volume     991.90(5)
_cell_formula_units_Z     2
_cell_measurement_reflns_used     4837
_cell_measurement_theta_min     2.60
_cell_measurement_theta_max     28.34
_cell_measurement_temperature     173(2)
_exptl_crystal_description     block
_exptl_crystal_colour     colourless
_exptl_crystal_size_max     0.450
_exptl_crystal_size_mid     0.380
_exptl_crystal_size_min     0.280
_exptl_crystal_density_diffrn     1.357
_exptl_crystal_density_meas     ?
_exptl_crystal_density_method     ?
_exptl_crystal_F_000     432
_exptl_absorpt_coefficient_mu     0.348
_exptl_absorpt_correction_type     multi-scan
_exptl_absorpt_process_details
;
(SADABS; Bruker 2013)
;
_shelx_estimated_absorpt_T_min     0.859
_shelx_estimated_absorpt_T_max     0.909
_exptl_absorpt_correction_T_min     0.6626
_exptl_absorpt_correction_T_max     0.7457
_diffrn_ambient_temperature     173(2)
_diffrn_radiation_type     MoK\a
_diffrn_radiation_wavelength     0.71073
_diffrn_measurement_device_type     'Bruker APEXII CCD'
_diffrn_measurement_method     '\f and \w scans'
_diffrn_detector_area_resol_mean     ?
_diffrn_reflns_number     9616
_diffrn_reflns_av_R_equivalents     0.0261
_diffrn_reflns_theta_min     2.600
_diffrn_reflns_theta_max     28.369
_diffrn_reflns_theta_full     25.242
_diffrn_measured_fraction_theta_max     0.999
_diffrn_measured_fraction_theta_full     0.999
_diffrn_reflns_limit_h_min     -10
_diffrn_reflns_limit_h_max     11
_diffrn_reflns_limit_k_min     -23
_diffrn_reflns_limit_k_max     18
_diffrn_reflns_limit_l_min     -7
_diffrn_reflns_limit_l_max     9
_refine_special_details     ?
_reflns_number_total     2475
_reflns_number_gt     2199
_reflns_threshold_expression     'I > 2\s(I)'
_refine_ls_structure_factor_coef     Fsqd
_refine_ls_matrix_type     full
_refine_ls_R_factor_all     0.0385
_refine_ls_R_factor_gt     0.0339
_refine_ls_wR_factor_gt     0.0854
_refine_ls_wR_factor_ref     0.0883
_refine_ls_goodness_of_fit_ref     1.042
_refine_ls_restrained_S_all     1.042
_refine_ls_number_reflns     2475
_refine_ls_number_parameters     134
_refine_ls_number_restraints     0
_refine_ls_hydrogen_treatment     mixed
_refine_ls_weighting_scheme     calc
_refine_ls_weighting_details
              'w=1/[\s^2^(Fo^2^)+(0.0443P)^2^+0.3432P] where P=(Fo^2^+2Fc^2^)/3'
_atom_sites_solution_hydrogens     mixed
_atom_sites_solution_primary     ?
_atom_sites_solution_secondary     ?
_refine_ls_shift/su_max     0.000
_refine_ls_shift/su_mean     0.000
_refine_diff_density_max     0.334
_refine_diff_density_min     -0.275
_refine_ls_extinction_method     none
_refine_ls_extinction_coef     .
loop_
    _atom_type_symbol
    _atom_type_description
    _atom_type_scat_dispersion_real
    _atom_type_scat_dispersion_imag
    _atom_type_scat_source
    'C' 'C' 0.0033 0.0016
                         'International Tables Vol C Tables 4.2.6.8 and 6.1.1.4'
    'H' 'H' 0.0000 0.0000
                         'International Tables Vol C Tables 4.2.6.8 and 6.1.1.4'
    'N' 'N' 0.0061 0.0033
                         'International Tables Vol C Tables 4.2.6.8 and 6.1.1.4'
    'Cl' 'Cl' 0.1484 0.1585
                         'International Tables Vol C Tables 4.2.6.8 and 6.1.1.4'
    'O' 'O' 0.0106 0.0060
                         'International Tables Vol C Tables 4.2.6.8 and 6.1.1.4'
_computing_data_collection
;
APEX2 (Bruker, 2013)
;
_computing_cell_refinement
;
SAINT (Bruker, 2013)
;
_computing_data_reduction
;
SAINT (Bruker, 2013)
;
_computing_structure_solution
;
SHELXS97 (Sheldrick, 2008)
;
_computing_structure_refinement
;
SHELXL2014 (Sheldrick, 2015)
;
_computing_molecular_graphics
;
DIAMOND (Brandenburg, 2010)
;
_computing_publication_material
;
SHELXTL (Sheldrick, 2008)
;
loop_
    _atom_site_type_symbol
    _atom_site_label
    _atom_site_fract_x
    _atom_site_fract_y
    _atom_site_fract_z
    _atom_site_U_iso_or_equiv
    _atom_site_adp_type
    _atom_site_calc_flag
    _atom_site_occupancy
    _atom_site_disorder_assembly
    _atom_site_disorder_group
    Cl Cl1 0.16235(4) 0.40135(2) 1.27614(5) 0.02515(11) Uani d 1 . .
    N N1 0.21335(12) 0.39798(6) 0.86785(16) 0.0163(2) Uani d 1 . .
    H H1NA 0.243(2) 0.3529(10) 0.836(2) 0.029(4) Uiso d 1 . .
    H H1NB 0.198(2) 0.3956(9) 0.993(3) 0.027(4) Uiso d 1 . .
    N N2 -0.38725(13) 0.28164(7) 0.67407(17) 0.0249(3) Uani d 1 . .
    C C1 0.48104(14) 0.58254(7) 0.96734(19) 0.0195(3) Uani d 1 . .
    H H1A 0.5016 0.5882 0.8406 0.023 Uiso calc 1 . .
    H H1B 0.4582 0.6339 1.0105 0.023 Uiso calc 1 . .
    C C2 0.32520(14) 0.53131(7) 0.94108(19) 0.0193(3) Uani d 1 . .
    H H2A 0.2981 0.5292 1.0647 0.023 Uiso calc 1 . .
    H H2B 0.2254 0.5530 0.8390 0.023 Uiso calc 1 . .
    C C3 0.36023(14) 0.45089(7) 0.88272(17) 0.0162(2) Uani d 1 . .
    H H3 0.3791 0.4532 0.7531 0.019 Uiso calc 1 . .
    C C4 0.05169(14) 0.42138(7) 0.71776(18) 0.0195(3) Uani d 1 . .
    H H4A 0.0688 0.4217 0.5885 0.023 Uiso calc 1 . .
    H H4B 0.0233 0.4741 0.7460 0.023 Uiso calc 1 . .
    C C5 -0.09626(14) 0.36983(7) 0.70865(17) 0.0172(2) Uani d 1 . .
    C C6 -0.25944(15) 0.39624(7) 0.60508(18) 0.0202(3) Uani d 1 . .
    H H6 -0.2743 0.4451 0.5446 0.024 Uiso calc 1 . .
    C C7 -0.39921(15) 0.35070(8) 0.59139(19) 0.0228(3) Uani d 1 . .
    H H7 -0.5094 0.3694 0.5196 0.027 Uiso calc 1 . .
    C C8 -0.23028(16) 0.25662(8) 0.7712(2) 0.0259(3) Uani d 1 . .
    H H8 -0.2191 0.2073 0.8291 0.031 Uiso calc 1 . .
    C C9 -0.08246(15) 0.29821(8) 0.79263(19) 0.0221(3) Uani d 1 . .
    H H9 0.0261 0.2778 0.8638 0.027 Uiso calc 1 . .
    O O1W 0.28682(13) 0.26372(6) 0.71524(16) 0.0265(2) Uani d 1 . .
    H H1WA 0.263(2) 0.2234(13) 0.743(3) 0.043(6) Uiso d 1 . .
    H H1WB 0.388(3) 0.2576(12) 0.707(3) 0.056(6) Uiso d 1 . .
loop_
    _atom_site_aniso_label
    _atom_site_aniso_U_11
    _atom_site_aniso_U_22
    _atom_site_aniso_U_33
    _atom_site_aniso_U_12
    _atom_site_aniso_U_13
    _atom_site_aniso_U_23
    Cl1 0.02915(18) 0.02300(19) 0.02559(18) 0.00706(12) 0.01200(13) 0.00199(12)
    N1 0.0129(4) 0.0159(5) 0.0193(5) -0.0018(4) 0.0040(4) -0.0008(4)
    N2 0.0176(5) 0.0311(6) 0.0261(6) -0.0060(4) 0.0073(4) -0.0029(5)
    C1 0.0153(5) 0.0144(6) 0.0260(6) -0.0004(4) 0.0027(5) -0.0002(5)
    C2 0.0131(5) 0.0156(6) 0.0275(6) 0.0000(4) 0.0042(4) -0.0017(5)
    C3 0.0129(5) 0.0158(6) 0.0197(6) -0.0025(4) 0.0049(4) -0.0009(4)
    C4 0.0137(5) 0.0208(6) 0.0214(6) -0.0016(4) 0.0021(4) 0.0027(5)
    C5 0.0154(5) 0.0204(6) 0.0161(5) -0.0022(4) 0.0052(4) -0.0044(5)
    C6 0.0186(6) 0.0201(6) 0.0202(6) 0.0007(5) 0.0040(4) -0.0024(5)
    C7 0.0147(5) 0.0288(7) 0.0237(6) 0.0005(5) 0.0044(4) -0.0051(5)
    C8 0.0226(6) 0.0269(7) 0.0272(7) -0.0053(5) 0.0068(5) 0.0041(5)
    C9 0.0158(5) 0.0251(7) 0.0234(6) -0.0015(5) 0.0034(5) 0.0030(5)
    O1W 0.0232(5) 0.0182(5) 0.0418(6) -0.0017(4) 0.0155(4) 0.0001(4)
_geom_special_details
;
 All esds (except the esd in the dihedral angle between two l.s. planes)
 are estimated using the full covariance matrix.  The cell esds are taken
 into account individually in the estimation of esds in distances, angles
 and torsion angles; correlations between esds in cell parameters are only
 used when they are defined by crystal symmetry.  An approximate (isotropic)
 treatment of cell esds is used for estimating esds involving l.s. planes.
;
loop_
    _geom_bond_atom_site_label_1
    _geom_bond_atom_site_label_2
    _geom_bond_site_symmetry_2
    _geom_bond_distance
    _geom_bond_publ_flag
    N1 C4 . 1.4839(15) ?
    N1 C3 . 1.5037(14) ?
    N1 H1NA . 0.878(18) ?
    N1 H1NB . 0.952(17) ?
    N2 C8 . 1.3361(17) ?
    N2 C7 . 1.3378(18) ?
    C1 C3 3_667 1.5257(16) ?
    C1 C2 . 1.5311(16) ?
    C1 H1A . 0.9900 ?
    C1 H1B . 0.9900 ?
    C2 C3 . 1.5234(17) ?
    C2 H2A . 0.9900 ?
    C2 H2B . 0.9900 ?
    C3 C1 3_667 1.5257(16) ?
    C3 H3 . 1.0000 ?
    C4 C5 . 1.5047(16) ?
    C4 H4A . 0.9900 ?
    C4 H4B . 0.9900 ?
    C5 C9 . 1.3812(18) ?
    C5 C6 . 1.3955(16) ?
    C6 C7 . 1.3814(17) ?
    C6 H6 . 0.9500 ?
    C7 H7 . 0.9500 ?
    C8 C9 . 1.3883(17) ?
    C8 H8 . 0.9500 ?
    C9 H9 . 0.9500 ?
    O1W H1WA . 0.78(2) ?
    O1W H1WB . 0.86(2) ?
loop_
    _geom_angle_atom_site_label_1
    _geom_angle_atom_site_label_2
    _geom_angle_atom_site_label_3
    _geom_angle_site_symmetry_1
    _geom_angle_site_symmetry_3
    _geom_angle
    _geom_angle_publ_flag
    C4 N1 C3 . . 113.58(9) ?
    C4 N1 H1NA . . 108.5(11) ?
    C3 N1 H1NA . . 106.7(11) ?
    C4 N1 H1NB . . 110.1(10) ?
    C3 N1 H1NB . . 108.0(10) ?
    H1NA N1 H1NB . . 109.9(14) ?
    C8 N2 C7 . . 116.79(11) ?
    C3 C1 C2 3_667 . 111.21(10) ?
    C3 C1 H1A 3_667 . 109.4 ?
    C2 C1 H1A . . 109.4 ?
    C3 C1 H1B 3_667 . 109.4 ?
    C2 C1 H1B . . 109.4 ?
    H1A C1 H1B . . 108.0 ?
    C3 C2 C1 . . 110.33(9) ?
    C3 C2 H2A . . 109.6 ?
    C1 C2 H2A . . 109.6 ?
    C3 C2 H2B . . 109.6 ?
    C1 C2 H2B . . 109.6 ?
    H2A C2 H2B . . 108.1 ?
    N1 C3 C2 . . 111.53(9) ?
    N1 C3 C1 . 3_667 107.82(9) ?
    C2 C3 C1 . 3_667 110.72(10) ?
    N1 C3 H3 . . 108.9 ?
    C2 C3 H3 . . 108.9 ?
    C1 C3 H3 3_667 . 108.9 ?
    N1 C4 C5 . . 113.32(10) ?
    N1 C4 H4A . . 108.9 ?
    C5 C4 H4A . . 108.9 ?
    N1 C4 H4B . . 108.9 ?
    C5 C4 H4B . . 108.9 ?
    H4A C4 H4B . . 107.7 ?
    C9 C5 C6 . . 117.74(11) ?
    C9 C5 C4 . . 124.99(11) ?
    C6 C5 C4 . . 117.26(11) ?
    C7 C6 C5 . . 119.38(12) ?
    C7 C6 H6 . . 120.3 ?
    C5 C6 H6 . . 120.3 ?
    N2 C7 C6 . . 123.30(12) ?
    N2 C7 H7 . . 118.3 ?
    C6 C7 H7 . . 118.3 ?
    N2 C8 C9 . . 124.02(13) ?
    N2 C8 H8 . . 118.0 ?
    C9 C8 H8 . . 118.0 ?
    C5 C9 C8 . . 118.76(12) ?
    C5 C9 H9 . . 120.6 ?
    C8 C9 H9 . . 120.6 ?
    H1WA O1W H1WB . . 104(2) ?
loop_
    _geom_torsion_atom_site_label_1
    _geom_torsion_atom_site_label_2
    _geom_torsion_atom_site_label_3
    _geom_torsion_atom_site_label_4
    _geom_torsion_site_symmetry_1
    _geom_torsion_site_symmetry_2
    _geom_torsion_site_symmetry_3
    _geom_torsion_site_symmetry_4
    _geom_torsion
    _geom_torsion_publ_flag
    C3 C1 C2 C3 3_667 . . . -56.73(15) ?
    C4 N1 C3 C2 . . . . 61.58(13) ?
    C4 N1 C3 C1 . . . 3_667 -176.66(10) ?
    C1 C2 C3 N1 . . . . 176.51(10) ?
    C1 C2 C3 C1 . . . 3_667 56.44(15) ?
    C3 N1 C4 C5 . . . . -177.89(10) ?
    N1 C4 C5 C9 . . . . -14.96(18) ?
    N1 C4 C5 C6 . . . . 165.94(11) ?
    C9 C5 C6 C7 . . . . 0.35(18) ?
    C4 C5 C6 C7 . . . . 179.52(12) ?
    C8 N2 C7 C6 . . . . -1.06(19) ?
    C5 C6 C7 N2 . . . . 0.4(2) ?
    C7 N2 C8 C9 . . . . 1.0(2) ?
    C6 C5 C9 C8 . . . . -0.41(19) ?
    C4 C5 C9 C8 . . . . -179.51(12) ?
    N2 C8 C9 C5 . . . . -0.3(2) ?
loop_
    _geom_hbond_atom_site_label_D
    _geom_hbond_atom_site_label_H
    _geom_hbond_atom_site_label_A
    _geom_hbond_site_symmetry_A
    _geom_hbond_distance_DH
    _geom_hbond_distance_HA
    _geom_hbond_distance_DA
    _geom_hbond_angle_DHA
    _geom_hbond_publ_flag
    N1 H1NA O1W . 0.878(18) 1.881(18) 2.7456(15) 168.1(16) y
    N1 H1NB Cl1 . 0.952(17) 2.167(18) 3.1166(11) 174.8(13) y
    C4 H4A Cl1 1_554 0.99 2.64 3.6133(13) 168.3 y
    C4 H4B Cl1 3_567 0.99 2.64 3.5788(13) 158.3 y
    O1W H1WA Cl1 4_565 0.78(2) 2.37(2) 3.1444(11) 170.8(18) y
    O1W H1WB N2 1_655 0.86(2) 1.99(2) 2.8242(15) 161(2) y
    C8 H8 Cg1 4_566 0.95 2.74 3.3882(15) 126 y
_shelx_hkl_file
;
   0   0   1   -0.71    0.02
   0   0  -1   -0.73    0.02
   0   0   1   -0.72    0.01
   0   0   1   -0.72    0.02
   0   0  -1   -0.75    0.01
   0   0  -2  473.82   13.35
   0   0   2  588.64   12.01
   0   0   2  520.37   15.41
   0   0  -2  502.83   15.40
   0   0   2  515.16   12.47
   0   0   3    0.00    0.03
   0   0  -3    0.14    0.06
   0   0   3   -0.06    0.03
   0   0  -3   -0.02    0.03
   0   0   3   -0.02    0.04
   0   0  -4   41.34    1.30
   0   0   4   41.11    1.15
   0   0  -4   39.70    1.15
   0   0   4   39.50    1.33
   0   0   4   39.51    1.03
   0   0   5    0.09    0.06
   0   0  -5    0.12    0.07
   0   0   5    0.11    0.06
   0   0   5    0.06    0.08
   0   0   6   25.61    0.89
   0   0   6   24.23    1.00
   0   0   7    0.18    0.12
   0   0   7    0.26    0.11
   0   0   8    0.59    0.17
   0   0   9    0.04    0.10
   0  -1   0    0.00    0.00
   0   1  -1   43.95    1.26
   0   1   1   45.28    1.06
   0   1  -1   41.09    1.10
   0   1   1   46.85    1.24
   0  -1  -1   45.45    1.24
   0  -1   1   43.46    1.27
   0  -1   1   44.65    1.07
   0  -1   1   43.15    1.04
   0  -1   1   42.90    1.10
   0   1  -2   25.44    0.74
   0   1   2   28.12    0.65
   0   1   2   28.63    0.84
   0   1  -2   26.84    0.86
   0   1   2   28.16    0.73
   0  -1   2   26.42    0.74
   0  -1   2   25.86    0.74
   0  -1   2   26.74    0.87
   0  -1   2   27.07    0.69
   0  -1  -2   29.20    0.84
   0   1   3   42.16    1.11
   0   1   3   40.38    1.28
   0   1  -3   41.87    1.14
   0   1  -3   42.35    1.30
   0   1   3   41.43    1.00
   0  -1  -3   41.43    1.27
   0  -1   3   41.47    1.13
   0  -1   3   40.35    1.32
   0  -1   3   43.22    1.05
   0   1   4    3.56    0.16
   0   1  -4    4.26    0.27
   0   1   4    3.82    0.26
   0   1   4    4.08    0.24
   0   1  -4    4.19    0.24
   0  -1  -4    3.89    0.23
   0  -1  -4    4.12    0.25
   0  -1   4    4.15    0.21
   0  -1   4    4.23    0.29
   0   1   5   27.30    1.00
   0   1   5   28.56    0.89
   0   1  -5   26.69    0.89
   0   1   5   27.37    0.72
   0  -1   5   27.24    0.79
   0  -1  -5   28.38    0.90
   0  -1   5   26.70    1.05
   0  -1   5   26.73    0.89
   0   1   6    0.13    0.09
   0   1   6   -0.01    0.06
   0  -1   6    0.04    0.08
   0  -1   6    0.15    0.11
   0   1   7   28.92    1.00
   0  -1   7   26.85    1.15
   0  -1   7   28.11    1.01
   0   1   8    1.02    0.21
   0  -1   8    1.12    0.21
   0   1   9   10.85    0.59
   0  -1   9    8.71    0.55
   0   2   1  113.58    3.46
   0   2   1  111.30    3.56
   0   2  -1  122.92    3.31
   0   2   1  121.46    2.78
   0   2  -1  117.32    2.88
   0  -2   1  123.49    2.91
   0  -2   1  123.01    2.76
   0  -2   1  121.95    3.30
   0  -2  -1  119.61    3.40
   0  -2  -1  116.88    2.76
   0  -2   1  123.91    2.80
   0   2  -2  187.84    5.04
   0   2  -2  176.91    4.40
   0   2   2  173.47    4.23
   0   2   2  183.79    4.99
   0  -2   2  188.12    5.06
   0  -2   2  186.01    4.22
   0  -2   2  180.88    4.41
   0  -2   2  184.13    4.27
   0  -2  -2  182.11    4.98
   0   2  -3   73.65    1.92
   0   2   3   73.56    2.15
   0   2   3   75.07    1.86
   0   2  -3   73.69    2.20
   0   2   3   74.65    1.72
   0  -2  -3   78.08    2.15
   0  -2   3   76.07    1.93
   0  -2   3   73.94    1.89
   0  -2   3   73.71    2.24
   0  -2   3   75.54    1.82
   0   2   4    4.33    0.27
   0   2   4    4.53    0.25
   0   2   4    4.64    0.15
   0   2  -4    4.76    0.26
   0  -2   4    4.76    0.28
   0  -2   4    4.61    0.32
   0  -2   4    4.71    0.24
   0  -2  -4    4.95    0.27
   0   2   5   31.97    0.99
   0   2  -5   32.68    1.01
   0   2   5   32.24    1.11
   0  -2   5   31.89    1.02
   0  -2   5   30.94    1.20
   0  -2  -5   32.59    1.01
   0  -2  -5   33.26    1.10
   0  -2   5   31.34    0.92
   0   2   6    4.03    0.28
   0   2   6    3.88    0.30
   0  -2   6    3.69    0.29
   0  -2   6    3.74    0.35
   0   2   7    1.50    0.22
   0  -2   7    2.26    0.33
   0  -2   7    1.61    0.24
   0   2   8    1.68    0.25
   0  -2   8    1.46    0.25
   0   2   9    2.72    0.34
   0  -2   9    2.55    0.34
   0  -3   0   -0.81    0.02
   0   3  -1  117.14    3.19
   0   3   1  116.58    2.65
   0  -3  -1  116.16    2.62
   0  -3   1  117.32    2.69
   0  -3  -1  103.68    3.26
   0  -3   1  114.75    2.66
   0  -3   1  117.46    3.20
   0  -3   1  116.58    2.79
   0  -3  -1  111.63    3.30
   0   3   2    4.97    0.19
   0   3   2    4.78    0.19
   0   3  -2    4.92    0.21
   0   3  -2    5.36    0.26
   0  -3   2    4.58    0.21
   0  -3   2    4.75    0.22
   0  -3  -2    4.82    0.20
   0  -3   2    4.45    0.26
   0  -3   2    4.96    0.20
   0   3  -3   10.75    0.39
   0   3   3   10.43    0.37
   0   3  -3   11.68    0.48
   0   3   3   10.64    0.40
   0  -3  -3   10.64    0.41
   0  -3   3   11.35    0.38
   0  -3   3   10.73    0.40
   0  -3   3   11.66    0.42
   0  -3   3   10.62    0.49
   0   3   4   56.71    1.48
   0   3  -4   57.14    1.54
   0   3   4   55.35    1.68
   0  -3   4   56.18    1.82
   0  -3   4   54.61    1.52
   0  -3  -4   56.66    1.68
   0  -3   4   57.23    1.46
   0  -3   4   53.49    1.53
   0   3  -5    0.35    0.10
   0   3   5    0.52    0.11
   0   3   5    0.52    0.12
   0  -3   5    0.44    0.12
   0  -3  -5    0.44    0.11
   0  -3   5    0.45    0.15
   0  -3  -5    0.49    0.11
   0  -3   5    0.41    0.11
   0   3   6    0.48    0.12
   0   3   6    0.50    0.12
   0  -3   6    0.45    0.12
   0  -3   6    0.62    0.18
   0  -3   6    0.60    0.15
   0   3   7    5.11    0.35
   0  -3   7    5.77    0.40
   0  -3   7    5.74    0.47
   0   3   8    0.42    0.14
   0  -3   8    0.71    0.19
   0   3   9    0.38    0.15
   0  -3   9    0.91    0.22
   0  -4   0   96.61    2.20
   0  -4   0   94.10    2.22
   0   4   1  103.91    2.41
   0   4  -1  103.03    2.68
   0  -4   1  103.21    2.93
   0  -4  -1  103.31    2.85
   0  -4  -1  104.98    2.40
   0  -4   1  108.36    2.46
   0  -4  -1  103.26    2.85
   0  -4   1  105.72    2.45
   0   4  -2    1.66    0.15
   0   4   2    1.93    0.09
   0   4   2    1.87    0.10
   0   4  -2    1.76    0.11
   0   4   2    1.92    0.09
   0  -4   2    1.66    0.12
   0  -4   2    1.53    0.11
   0  -4  -2    1.71    0.06
   0  -4  -2    2.03    0.10
   0  -4   2    1.45    0.15
   0  -4   2    1.67    0.13
   0   4  -3   37.56    1.06
   0   4   3   37.83    1.00
   0   4  -3   38.99    1.26
   0   4   3   38.09    1.12
   0  -4   3   38.01    1.07
   0  -4  -3   37.57    1.13
   0  -4   3   37.86    1.28
   0  -4   3   38.67    1.02
   0  -4   3   38.33    1.08
   0   4   4    0.16    0.05
   0   4  -4    0.06    0.05
   0   4   4    0.11    0.05
   0  -4   4    0.12    0.07
   0  -4   4    0.10    0.06
   0  -4   4    0.17    0.10
   0  -4  -4    0.10    0.05
   0  -4   4    0.11    0.05
   0   4   5   20.78    0.74
   0   4   5   20.21    0.68
   0  -4   5   20.91    0.76
   0  -4   5   20.67    0.70
   0  -4   5   20.55    0.91
   0  -4  -5   19.80    0.73
   0   4   6    4.43    0.29
   0  -4   6    4.52    0.40
   0  -4   6    4.96    0.31
   0  -4   6    5.03    0.35
   0   4   7    5.71    0.36
   0  -4   7    5.85    0.49
   0  -4   7    5.57    0.40
   0   4   8    2.67    0.31
   0  -4   8    2.72    0.34
   0   4   9    0.71    0.18
   0  -4   9    0.68    0.19
   0  -5   0   -0.06    0.01
   0  -5   0   -0.05    0.02
   0   5   1    0.48    0.04
   0  -5   1    0.48    0.07
   0  -5   1    0.45    0.07
   0  -5  -1    0.46    0.05
   0  -5  -1    0.49    0.05
   0  -5   1    0.44    0.08
   0   5   2    0.43    0.05
   0   5   2    0.55    0.05
   0  -5   2    0.43    0.08
   0  -5   2    0.42    0.10
   0  -5  -2    0.46    0.04
   0  -5   2    0.42    0.08
   0  -5   2    0.49    0.08
   0   5   3   15.09    0.47
   0   5  -3   14.55    0.50
   0   5   3   14.92    0.47
   0   5   3   14.47    0.45
   0  -5   3   13.26    0.61
   0  -5   3   14.15    0.51
   0  -5  -3   15.46    0.49
   0  -5   3   14.03    0.51
   0  -5   3   13.98    0.49
   0   5   4    1.71    0.16
   0   5   4    1.49    0.12
   0   5  -4    1.71    0.18
   0  -5   4    1.63    0.19
   0  -5   4    1.33    0.16
   0  -5   4    1.36    0.17
   0  -5  -4    1.49    0.13
   0  -5   4    1.65    0.24
   0   5   5   17.26    0.59
   0   5   5   17.44    0.62
   0  -5   5   16.08    0.66
   0  -5   5   17.50    0.63
   0  -5   5   16.04    0.80
   0  -5   5   16.81    0.65
   0   5   6    6.46    0.35
   0  -5   6    6.76    0.41
   0  -5   6    7.30    0.53
   0  -5   6    6.85    0.39
   0   5   7   50.24    1.49
   0  -5   7   51.66    1.61
   0   5   8    4.37    0.33
   0  -5   8    3.92    0.41
   0  -6   0  616.74   14.08
   0  -6   0  554.67   14.52
   0   6   1   91.98    2.14
   0  -6   1   92.50    2.20
   0  -6  -1   92.86    2.17
   0  -6   1   92.34    2.22
   0  -6   1   92.95    2.65
   0   6   2  198.65    4.60
   0   6  -2  200.33    5.13
   0  -6  -2  197.66    5.60
   0  -6   2  194.68    5.58
   0  -6  -2  198.02    5.46
   0  -6   2  200.27    4.66
   0  -6   2  195.02    4.85
   0  -6  -2  202.81    4.55
   0  -6   2  207.70    4.69
   0   6  -3  101.55    2.55
   0   6   3  103.62    2.78
   0   6   3  101.00    2.41
   0  -6   3  101.47    2.48
   0  -6   3   99.42    3.01
   0  -6  -3  100.70    2.79
   0  -6   3  100.45    2.51
   0  -6   3   97.60    2.58
   0   6   4   38.23    1.01
   0   6   4   37.25    1.08
   0   6   4   37.77    1.11
   0  -6   4   35.49    1.34
   0  -6   4   35.37    1.10
   0  -6   4   36.19    1.12
   0  -6  -4   37.59    1.12
   0  -6   4   37.92    1.09
   0   6   5    1.19    0.15
   0   6   5    1.42    0.13
   0   6   5    1.17    0.11
   0  -6   5    0.87    0.17
   0  -6   5    2.74    0.26
   0  -6   5    1.22    0.18
   0  -6   5    1.21    0.24
   0   6   6    3.83    0.26
   0  -6   6    4.42    0.32
   0  -6   6    3.46    0.43
   0  -6   6    3.78    0.31
   0   6   7    0.27    0.11
   0  -6   7    0.12    0.11
   0   6   8    3.95    0.31
   0  -6   8    3.31    0.38
   0   7   1   11.27    0.30
   0  -7   1   11.57    0.32
   0  -7   1   11.47    0.47
   0  -7   1   10.99    0.39
   0  -7  -1   11.18    0.35
   0  -7   1   11.52    0.36
   0   7   2    0.17    0.04
   0   7  -2    0.14    0.03
   0  -7  -2    0.19    0.05
   0  -7   2    0.17    0.06
   0  -7   2    0.12    0.05
   0  -7  -2    0.15    0.04
   0  -7   2    0.22    0.08
   0  -7   2    0.14    0.05
   0  -7  -2    0.16    0.03
   0   7   3    8.91    0.30
   0  -7  -3    9.01    0.31
   0  -7   3    8.43    0.47
   0  -7  -3    8.62    0.25
   0  -7   3    8.65    0.37
   0  -7   3    7.81    0.36
   0  -7   3    8.95    0.38
   0   7   4    0.27    0.06
   0   7   4    0.23    0.06
   0  -7   4    0.17    0.08
   0  -7   4    0.37    0.10
   0  -7   4    0.58    0.13
   0  -7  -4    0.29    0.06
   0  -7   4    0.27    0.12
   0   7   5    8.62    0.37
   0  -7   5    8.90    0.46
   0  -7   5    8.83    0.44
   0  -7   5    8.71    0.57
   0  -7   5    9.75    0.46
   0   7   6    4.16    0.27
   0  -7   6    4.55    0.44
   0  -7   6    4.42    0.33
   0  -7   6    4.53    0.34
   0   7   7    0.91    0.16
   0  -7   7    0.68    0.18
   0   7   8    0.87    0.18
   0  -7   8    1.23    0.24
   0  -8   0   46.74    1.21
   0  -8   0   48.01    1.13
   0  -8   0   46.20    1.41
   0   8   1    1.65    0.07
   0  -8   1    1.38    0.10
   0  -8   1    1.43    0.07
   0  -8  -1    2.21    0.13
   0  -8   1    1.13    0.15
   0  -8   1    1.62    0.16
   0   8   2   32.89    0.82
   0  -8   2   33.12    0.91
   0  -8   2   31.80    0.94
   0  -8  -2   32.09    1.01
   0  -8  -2   31.60    0.83
   0  -8  -2   33.41    0.94
   0  -8   2   33.87    1.14
   0  -8   2   32.88    0.94
   0   8   3   12.09    0.38
   0   8  -3   12.28    0.40
   0  -8   3   11.61    0.47
   0  -8   3   12.01    0.48
   0  -8  -3   11.90    0.35
   0  -8   3   11.99    0.60
   0  -8  -3   12.50    0.40
   0  -8   3   12.37    0.47
   0   8   4    4.77    0.23
   0  -8   4    5.33    0.31
   0  -8   4    5.49    0.41
   0  -8   4    5.90    0.33
   0  -8   4    5.33    0.32
   0   8   5   17.22    0.57
   0  -8   5   16.89    0.68
   0  -8   5   16.19    0.85
   0  -8   5   16.89    0.68
   0  -8   5   18.59    0.71
   0   8   6    2.50    0.20
   0  -8   6    2.64    0.31
   0  -8   6    2.75    0.39
   0  -8   6    2.22    0.28
   0   8   7    2.92    0.24
   0  -8   7    2.96    0.34
   0  -8   7    2.87    0.34
   0   8   8    0.15    0.11
   0  -8   8    0.07    0.12
   0  -9   0    0.08    0.04
   0  -9   0    0.10    0.05
   0  -9   0    0.08    0.03
   0  -9   1   12.55    0.38
   0  -9   1   11.59    0.51
   0  -9  -1   11.41    0.39
   0  -9   1   11.33    0.43
   0  -9   1   11.74    0.34
   0   9   2   16.71    0.46
   0  -9  -2   17.50    0.53
   0  -9   2   15.78    0.69
   0  -9   2   16.64    0.57
   0  -9   2   17.04    0.59
   0  -9   2   17.65    0.55
   0  -9  -2   17.40    0.50
   0  -9  -2   16.85    0.60
   0   9   3   26.91    0.72
   0   9  -3   27.62    0.76
   0  -9   3   27.35    0.84
   0  -9   3   26.64    1.05
   0  -9   3   28.04    0.87
   0  -9  -3   26.32    0.70
   0  -9  -3   26.82    0.78
   0  -9   3   25.55    0.85
   0   9   4   10.13    0.36
   0   9  -4   10.45    0.38
   0  -9   4   10.20    0.46
   0  -9   4    9.68    0.58
   0  -9   4    9.84    0.47
   0  -9   4   10.03    0.46
   0   9   5   10.65    0.41
   0  -9   5   10.98    0.52
   0  -9   5   10.10    0.65
   0  -9   5   11.36    0.54
   0  -9   5   10.56    0.51
   0   9   6    9.16    0.41
   0  -9   6   10.27    0.54
   0  -9   6    9.18    0.51
   0   9   7    7.27    0.38
   0  -9   7    7.24    0.47
   0  -9   7    7.07    0.48
   0  -9   8    6.57    0.48
   0 -10   0   39.56    1.26
   0 -10   0   39.10    1.09
   0 -10   0   41.00    0.98
   0 -10   1   49.44    1.29
   0 -10  -1   47.96    1.27
   0 -10  -1   49.90    1.45
   0 -10   1   48.92    1.56
   0 -10   1   49.49    1.24
   0 -10   1   47.69    1.31
   0  10   2   30.69    0.77
   0 -10   2   30.58    0.92
   0 -10   2   29.82    0.93
   0 -10  -2   31.35    0.83
   0 -10   2   30.08    0.87
   0 -10  -2   31.69    0.91
   0 -10   2   29.21    1.10
   0 -10  -2   30.28    0.98
   0  10   3    5.21    0.21
   0 -10   3    4.90    0.28
   0 -10   3    5.37    0.31
   0 -10  -3    5.55    0.22
   0 -10  -3    5.42    0.20
   0 -10   3    4.60    0.28
   0 -10   3    5.45    0.39
   0  10   4    5.70    0.25
   0 -10   4    5.17    0.33
   0 -10   4    5.58    0.44
   0 -10   4    5.67    0.33
   0 -10   4    5.89    0.36
   0  10   5    0.17    0.07
   0 -10   5    0.26    0.10
   0 -10   5    0.08    0.09
   0 -10   5    0.23    0.11
   0 -10   5    0.18    0.13
   0  10   6    0.05    0.06
   0 -10   6    0.04    0.10
   0 -10   6    0.01    0.09
   0 -10   7    1.18    0.25
   0 -10   7    0.74    0.20
   0 -10   8    0.69    0.20
   0 -11   0    0.15    0.04
   0 -11   0    0.10    0.06
   0 -11   0    0.08    0.05
   0 -11   1    0.66    0.13
   0 -11   1    0.62    0.05
   0 -11  -1    0.62    0.10
   0 -11   1    0.69    0.09
   0 -11  -1    0.73    0.11
   0 -11   1    0.58    0.11
   0 -11  -1    0.71    0.05
   0  11   2    4.53    0.16
   0 -11  -2    4.22    0.20
   0 -11   2    4.60    0.25
   0 -11   2    4.13    0.27
   0 -11  -2    4.26    0.22
   0 -11   2    4.60    0.24
   0 -11  -2    4.34    0.20
   0 -11   2    4.10    0.32
   0  11   3    0.94    0.10
   0 -11   3    0.60    0.12
   0 -11   3    0.28    0.10
   0 -11   3    0.39    0.14
   0 -11   3    0.64    0.13
   0 -11  -3    0.60    0.09
   0  11   4    6.89    0.29
   0 -11   4    7.06    0.41
   0 -11   4    6.77    0.38
   0 -11   4    7.36    0.52
   0 -11   4    7.17    0.38
   0 -11   5    0.06    0.08
   0 -11   5    0.04    0.08
   0 -11   5    0.12    0.13
   0 -11   5    0.04    0.09
   0 -11   6    4.77    0.39
   0 -11   6    5.33    0.38
   0 -11   7    5.37    0.41
   0 -11   7    5.50    0.52
   0 -11   8    2.52    0.34
   0 -12   0    2.64    0.20
   0 -12   0    2.78    0.13
   0 -12   0    2.69    0.21
   0 -12   1   89.98    2.30
   0 -12   1   89.58    2.14
   0 -12  -1   90.22    2.55
   0 -12   1   87.24    2.66
   0 -12   1   86.86    2.26
   0 -12  -1   85.92    2.20
   0 -12  -2    5.42    0.25
   0 -12   2    5.57    0.27
   0 -12  -2    5.54    0.27
   0 -12   2    5.48    0.38
   0 -12   2    5.62    0.33
   0 -12   3   38.97    1.22
   0 -12   3   39.16    1.21
   0 -12   3   40.22    1.15
   0 -12   3   41.10    1.49
   0 -12   4   13.48    0.76
   0 -12   4   14.55    0.61
   0 -12   4   15.10    0.60
   0 -12   4   14.40    0.64
   0 -12   5   24.68    0.94
   0 -12   5   25.42    0.91
   0 -12   5   25.20    0.97
   0 -12   6    1.66    0.28
   0 -12   6    2.00    0.27
   0 -12   7    0.33    0.17
   0 -12   7    0.23    0.14
   0 -13   0    0.03    0.06
   0 -13   0    0.13    0.07
   0 -13   1    5.32    0.32
   0 -13   1    5.94    0.25
   0 -13  -1    5.87    0.30
   0 -13  -1    6.70    0.32
   0 -13   1    5.91    0.37
   0 -13   2    2.61    0.31
   0 -13  -2    2.73    0.19
   0 -13   2    3.09    0.20
   0 -13   2    2.86    0.28
   0 -13   3    8.51    0.55
   0 -13   3    8.98    0.41
   0 -13   3    9.28    0.47
   0 -13   3    9.31    0.44
   0 -13   4   21.30    0.86
   0 -13   4   22.01    0.83
   0 -13   4   24.12    0.81
   0 -13   4   21.77    1.04
   0 -13   5    0.10    0.09
   0 -13   5    0.08    0.10
   0 -13   6    7.52    0.52
   0 -13   6    7.02    0.45
   0 -13   7    1.00    0.27
   0 -13   7    0.92    0.21
   0 -14   0   24.48    0.91
   0 -14   0   24.04    0.81
   0 -14   1    3.59    0.30
   0 -14  -1    3.86    0.25
   0 -14  -1    4.56    0.27
   0 -14   1    3.80    0.28
   0 -14   2    7.12    0.40
   0 -14   2    7.22    0.32
   0 -14   2    6.67    0.45
   0 -14  -2    6.95    0.33
   0 -14   3    1.06    0.19
   0 -14   3    1.46    0.26
   0 -14   3    1.48    0.18
   0 -14   4    0.42    0.13
   0 -14   4    0.37    0.14
   0 -14   5    4.16    0.32
   0 -14   5    4.33    0.43
   0 -14   6    7.19    0.45
   0 -14   6    6.16    0.48
   0 -14   7    0.16    0.16
   0 -14   7    0.16    0.14
   0 -15   0    0.21    0.09
   0 -15   0    0.20    0.09
   0 -15   1    0.03    0.07
   0 -15  -1    0.16    0.08
   0 -15   1    0.36    0.13
   0 -15  -2    8.65    0.40
   0 -15   2    9.15    0.55
   0 -15   2    8.97    0.47
   0 -15   3    6.31    0.48
   0 -15   3    6.21    0.41
   0 -15   3    6.39    0.33
   0 -15   4    1.04    0.18
   0 -15   4    1.29    0.23
   0 -15   5    8.92    0.47
   0 -15   5    8.21    0.54
   0 -15   6   -0.05    0.09
   0 -15   6    0.25    0.16
   0 -15   7    4.94    0.54
   0 -15   7    5.84    0.44
   0 -16   0   49.13    1.63
   0 -16   0   48.38    1.43
   0 -16   1    0.11    0.10
   0 -16   1    0.26    0.13
   0 -16  -1    0.13    0.08
   0 -16   2    1.34    0.21
   0 -16  -2    1.13    0.17
   0 -16   2    1.23    0.24
   0 -16   3   16.45    0.84
   0 -16   3   13.94    0.68
   0 -16   4    0.04    0.10
   0 -16   5    3.85    0.43
   0 -16   5    3.37    0.33
   0 -16   6    1.37    0.24
   0 -16   6    1.18    0.27
   0 -17   1    0.79    0.19
   0 -17   1    0.71    0.17
   0 -17  -1    0.59    0.14
   0 -17  -2    4.12    0.29
   0 -17   2    4.66    0.41
   0 -17   2    4.29    0.35
   0 -17   3    1.69    0.27
   0 -17   4    4.86    0.48
   0 -17   5    0.91    0.24
   0 -17   6    3.55    0.45
   0 -18   0    1.89    0.25
   0 -18   1   17.42    0.83
   0 -18   1   17.64    0.75
   0 -18  -1   17.45    0.71
   0 -18   2    0.20    0.13
   0 -18   3   43.05    1.47
   0 -18   4    9.32    0.59
   0 -18   5   15.41    0.82
   0 -19   0    0.18    0.12
   0 -19   1    1.75    0.27
   0 -19  -1    1.84    0.25
   0 -19   2    1.97    0.29
   0 -19   3    4.33    0.45
   0 -19   4   16.43    0.84
   0 -19   5    0.08    0.15
   0 -20   0   21.70    0.89
   0 -20  -1    0.27    0.14
   0 -20   1    0.17    0.12
   0 -20   2    8.51    0.55
   0 -20   3    4.34    0.46
   0 -20   4    0.57    0.21
   0 -21   0    0.61    0.18
   0 -21   1    0.08    0.11
   0 -21  -1    0.24    0.14
   0 -21   2    6.11    0.48
   0 -21   3    0.13    0.16
   0 -21   4    4.81    0.53
   0 -22   0    2.95    0.37
   0 -22  -1    0.40    0.17
   0 -22   1    0.41    0.19
   0 -22   2    0.84    0.24
   0 -22   3   24.58    1.11
   0 -23   0    0.19    0.16
   0 -23   1    0.62    0.22
  -1   0   9   -0.02    0.10
  -1   0   8    5.38    0.40
  -1   0   7    0.02    0.09
  -1   0   7    0.06    0.09
  -1   0   6    0.36    0.12
  -1   0   6    0.63    0.17
  -1   0   5   -0.01    0.06
   1   0  -5    0.10    0.06
  -1   0   5    0.02    0.06
  -1   0   5    0.15    0.05
  -1   0   4   25.35    0.79
  -1   0   4   25.16    0.88
  -1   0   4   24.77    0.65
   1   0  -4   24.80    0.78
  -1   0   3    0.45    0.08
   1   0  -3    0.06    0.03
  -1   0   3    0.20    0.04
   1   0  -2  908.47   22.26
  -1   0   2  980.98   23.53
   1   0  -2 1000.00   24.25
  -1   0   2  920.37   22.38
   1   0  -1   -0.34    0.02
   1   0  -1   -0.37    0.01
   1   0   0    0.42    0.05
  -1   0   0    0.52    0.03
  -1   0   0    0.47    0.05
   1   0   0    0.55    0.05
   1   0   0    0.56    0.06
  -1   0   0    0.43    0.05
   1   0   1    0.04    0.02
  -1   0  -1    0.03    0.02
   1   0   1    0.02    0.01
   1   0   1    0.10    0.02
  -1   0  -1    0.05    0.02
   1   0   1    0.04    0.02
   1   0   2    0.77    0.08
  -1   0  -2    0.72    0.08
   1   0   2    0.55    0.09
  -1   0  -2    0.82    0.12
   1   0   2    0.56    0.08
   1   0   3   -0.01    0.03
  -1   0  -3    0.01    0.05
   1   0   3    0.00    0.05
   1   0   3   -0.03    0.03
  -1   0  -3    0.02    0.04
   1   0   4   50.89    1.29
   1   0   4   49.00    1.62
   1   0   4   51.48    1.38
  -1   0  -4   50.83    1.40
   1   0   5   -0.01    0.04
   1   0   5    0.03    0.06
  -1   0  -5   -0.01    0.05
   1   0   5    0.05    0.08
   1   0   6    7.00    0.39
   1   0   6    5.49    0.41
   1   0   7   -0.03    0.08
   1   0   7   -0.07    0.06
   1   0   8    2.10    0.29
  -1   1   9    7.99    0.51
  -1  -1   9    9.01    0.55
  -1   1   8    0.78    0.19
  -1  -1   8    0.81    0.19
  -1   1   7    2.11    0.27
  -1   1   7    2.56    0.31
  -1  -1   7    2.22    0.31
  -1  -1   7    2.25    0.28
  -1   1   6    2.20    0.27
  -1   1   6    1.84    0.24
  -1  -1   6    2.08    0.25
  -1  -1   6    2.02    0.28
   1   1  -5    0.11    0.07
  -1   1   5    0.22    0.06
  -1   1   5    0.17    0.08
  -1   1   5    0.11    0.08
   1  -1  -5    0.19    0.08
  -1  -1   5    0.10    0.06
  -1  -1   5    0.03    0.07
  -1  -1   5    0.15    0.09
   1   1  -4    0.52    0.10
  -1   1   4    0.48    0.10
  -1   1   4    0.63    0.06
  -1   1   4    0.66    0.12
  -1  -1   4    0.64    0.08
  -1  -1   4    0.55    0.12
   1  -1  -4    0.57    0.10
  -1  -1   4    0.43    0.10
  -1   1   3   50.81    1.49
  -1   1   3   49.93    1.30
  -1   1   3   50.90    1.18
  -1  -1   3   50.65    1.22
  -1  -1   3   49.51    1.52
  -1  -1   3   49.41    1.32
   1   1  -2   10.83    0.31
  -1   1   2    9.78    0.33
   1   1  -2    9.93    0.34
  -1  -1   2   10.62    0.35
  -1  -1   2   10.16    0.30
  -1  -1   2   10.73    0.35
   1  -1  -2   10.02    0.28
   1   1  -1    2.96    0.11
   1   1  -1    2.88    0.11
   1  -1  -1    2.82    0.10
  -1  -1   1    2.82    0.11
  -1   1   0    1.25    0.08
  -1   1   0    1.36    0.08
   1   1   0    1.02    0.07
   1   1   0    1.12    0.06
   1   1   0    0.98    0.06
  -1   1   0    1.33    0.07
   1  -1   0    1.35    0.08
   1  -1   0    1.29    0.08
   1  -1   0    0.96    0.07
   1  -1   0    1.36    0.07
   1  -1   0    1.27    0.06
  -1  -1   0    1.13    0.07
  -1  -1   0    1.08    0.07
   1   1   1  152.89    4.33
   1   1   1  155.02    4.44
  -1   1  -1  162.15    4.37
   1   1   1  158.81    3.63
   1   1   1  156.67    3.68
  -1   1  -1  156.96    3.81
   1  -1   1  157.82    3.82
   1  -1   1  156.60    3.65
   1  -1   1  160.78    3.67
   1  -1   1  161.75    4.37
  -1  -1  -1  165.18    4.36
   1   1   2  163.98    3.79
   1   1   2  162.02    3.86
  -1   1  -2  157.11    4.00
   1   1   2  165.40    4.57
  -1   1  -2  168.58    4.62
   1  -1   2  166.50    3.84
   1  -1   2  170.58    4.62
   1  -1   2  166.89    3.88
   1  -1   2  163.61    4.01
  -1  -1  -2  170.55    4.59
  -1   1  -3   76.58    2.21
  -1   1  -3   69.80    1.88
   1   1   3   73.54    1.83
   1   1   3   73.30    1.75
   1   1   3   72.97    2.17
   1  -1   3   73.44    1.85
  -1  -1  -3   73.10    1.87
  -1  -1  -3   75.94    2.19
   1  -1   3   72.78    2.21
   1  -1   3   72.02    1.80
   1   1   4   18.37    0.62
   1   1   4   17.51    0.53
   1   1   4   18.49    0.73
  -1   1  -4   19.50    0.64
   1  -1   4   18.07    0.76
   1  -1   4   19.33    0.64
  -1  -1  -4   18.16    0.73
   1  -1   4   18.66    0.58
  -1  -1  -4   18.58    0.62
  -1   1  -5   43.40    1.27
   1   1   5   41.89    1.22
   1   1   5   41.33    1.08
   1   1   5   42.13    1.43
  -1  -1  -5   41.96    1.25
   1  -1   5   40.99    1.14
   1  -1   5   41.76    1.48
   1  -1   5   43.36    1.25
   1   1   6    4.83    0.32
   1   1   6    4.33    0.35
   1  -1   6    5.41    0.40
   1  -1   6    5.13    0.34
   1   1   7   12.52    0.59
   1  -1   7   11.59    0.68
   1  -1   7   11.84    0.58
   1   1   8    2.72    0.32
   1  -1   8    2.27    0.30
  -1   2   9    0.73    0.20
  -1  -2   9    0.59    0.19
  -1   2   8    5.35    0.38
  -1  -2   8    5.23    0.41
  -1   2   7   44.28    1.38
  -1  -2   7   43.65    1.41
  -1  -2   7   44.79    1.65
  -1   2   6    6.93    0.39
  -1   2   6    6.87    0.41
  -1  -2   6    7.13    0.48
  -1  -2   6    7.32    0.33
  -1  -2   6    7.70    0.43
   1  -2  -6    7.85    0.41
  -1   2   5   51.32    1.63
   1   2  -5   52.75    1.48
  -1   2   5   51.22    1.44
  -1  -2   5   52.15    1.33
  -1  -2   5   50.72    1.71
   1  -2  -5   51.51    1.48
  -1   2   4    8.95    0.36
  -1   2   4    9.12    0.38
  -1   2   4    8.40    0.23
   1   2  -4    7.34    0.34
  -1  -2   4    7.69    0.37
  -1  -2   4    7.73    0.41
  -1  -2   4    7.39    0.29
  -1   2   3    9.66    0.25
   1   2  -3    9.42    0.35
  -1   2   3   10.13    0.37
  -1   2   3    9.90    0.36
  -1  -2   3    9.05    0.36
  -1  -2   3    9.52    0.31
  -1  -2   3    9.52    0.36
  -1  -2   3    9.30    0.42
  -1   2   2  256.40    5.73
  -1   2   2  243.46    7.06
   1   2  -2  254.66    5.70
   1   2  -2  246.41    5.96
  -1  -2   2  250.64    5.68
   1  -2  -2  225.33    5.74
  -1  -2   2  250.37    5.99
  -1  -2   2  254.54    5.75
  -1   2   1   65.26    1.82
   1   2  -1   67.17    1.61
  -1   2   1   67.49    1.56
   1   2  -1   65.05    1.57
  -1  -2   1   66.69    1.58
   1  -2  -1   65.35    1.55
  -1  -2   1   69.37    1.62
  -1   2   0    0.53    0.05
  -1   2   0    0.48    0.05
   1   2   0    0.49    0.04
   1   2   0    0.57    0.05
   1  -2   0    0.61    0.06
   1  -2   0    0.41    0.05
   1  -2   0    0.50    0.05
   1  -2   0    0.63    0.05
  -1  -2   0    0.49    0.05
   1  -2   0    0.45    0.03
  -1   2  -1   50.59    1.29
  -1   2  -1   52.64    1.52
   1   2   1   51.11    1.46
   1   2   1   50.41    1.21
   1   2   1   50.47    1.24
  -1  -2  -1   51.34    1.46
  -1  -2  -1   50.87    1.39
   1  -2   1   52.94    1.29
   1  -2   1   52.68    1.27
   1  -2   1   51.33    1.51
   1  -2   1   51.10    1.24
  -1   2  -2    4.33    0.25
   1   2   2    4.29    0.18
   1   2   2    4.25    0.15
  -1   2  -2    4.42    0.19
   1   2   2    3.98    0.21
   1  -2   2    3.91    0.19
   1  -2   2    4.31    0.26
   1  -2   2    4.18    0.19
   1  -2   2    3.93    0.20
  -1  -2  -2    4.73    0.23
  -1   2  -3    2.37    0.20
   1   2   3    1.90    0.10
   1   2   3    2.14    0.15
  -1   2  -3    2.15    0.15
   1   2   3    2.17    0.16
   1  -2   3    2.52    0.15
   1  -2   3    2.09    0.16
  -1  -2  -3    2.33    0.19
   1  -2   3    2.20    0.16
   1  -2   3    2.02    0.20
   1   2   4    0.90    0.14
   1   2   4    0.91    0.13
  -1   2  -4    0.98    0.14
   1   2   4    1.05    0.08
   1  -2   4    0.97    0.13
   1  -2   4    0.82    0.16
  -1  -2  -4    1.12    0.17
   1  -2   4    1.00    0.15
  -1  -2  -4    1.29    0.14
  -1   2  -5   43.87    1.28
   1   2   5   41.83    1.22
   1   2   5   40.38    1.40
   1  -2   5   43.09    1.52
   1  -2   5   41.76    1.17
   1  -2   5   43.21    1.26
   1   2   6    7.14    0.43
   1   2   6    6.88    0.39
   1  -2   6    7.58    0.51
   1  -2   6    7.08    0.41
   1   2   7    2.39    0.28
   1  -2   7    2.65    0.36
   1  -2   7    1.94    0.26
   1   2   8    5.13    0.38
   1  -2   8    5.39    0.41
  -1   3   9    1.32    0.24
  -1  -3   9    1.31    0.26
  -1   3   8    7.69    0.46
  -1  -3   8    7.60    0.50
  -1   3   7    0.50    0.14
  -1  -3   7    0.20    0.11
  -1  -3   7    0.30    0.16
  -1   3   6    0.03    0.07
  -1   3   6   -0.02    0.07
  -1  -3   6    0.07    0.09
  -1  -3   6    0.55    0.12
  -1  -3   6    0.08    0.11
  -1   3   5    0.13    0.08
  -1   3   5    0.14    0.08
  -1  -3   5    0.20    0.07
  -1  -3   5    0.07    0.09
  -1  -3   5    0.33    0.11
  -1   3   4   61.02    1.61
  -1   3   4   62.45    1.83
   1   3  -4   63.00    1.67
  -1  -3   4   62.20    1.68
  -1  -3   4   60.98    1.94
  -1  -3   4   62.35    1.55
  -1  -3   4   61.74    1.67
  -1   3   3    2.24    0.14
   1   3  -3    2.53    0.15
  -1   3   3    2.25    0.14
  -1  -3   3    2.53    0.19
  -1  -3   3    2.64    0.16
  -1  -3   3    2.40    0.17
  -1  -3   3    2.39    0.14
  -1   3   2  247.17    5.41
  -1   3   2  220.31    6.63
   1   3  -2  238.38    5.62
  -1  -3   2  240.21    5.64
  -1  -3   2  237.76    5.46
  -1  -3   2  236.37    5.39
   1  -3  -2  217.46    5.46
  -1   3   1  251.73    7.29
   1   3  -1  242.27    7.09
   1   3  -1  267.70    5.93
  -1   3   1  259.08    6.31
  -1   3   1  251.08    7.98
   1  -3  -1  284.54    5.90
  -1  -3   1  269.74    5.94
   1  -3  -1  226.57    7.28
  -1  -3   1  266.28    6.62
   1   3   0  148.37    3.56
  -1   3   0  154.98    4.22
   1  -3   0  154.73    3.52
   1  -3   0  157.98    4.22
   1  -3   0  150.77    4.20
   1  -3   0  152.51    3.55
  -1   3  -1    9.44    0.39
  -1   3  -1    9.68    0.32
  -1   3  -1   10.06    0.34
   1   3   1    9.54    0.30
   1   3   1    9.75    0.29
   1   3   1   10.03    0.35
   1  -3   1   10.05    0.34
  -1  -3  -1   10.16    0.35
   1  -3   1    9.42    0.30
   1  -3   1    9.38    0.40
   1  -3   1    9.61    0.32
  -1   3  -2   76.43    1.97
   1   3   2   77.76    1.88
  -1   3  -2   80.48    2.30
   1   3   2   77.76    1.82
   1   3   2   77.67    2.20
   1  -3   2   78.52    1.97
  -1  -3  -2   80.58    2.22
   1  -3   2   77.98    1.92
   1  -3   2   75.59    2.31
   1  -3   2   75.97    1.91
   1   3   3    4.63    0.24
  -1   3  -3    3.88    0.27
   1   3   3    4.24    0.16
  -1   3  -3    3.84    0.21
   1   3   3    4.46    0.21
   1  -3   3    4.54    0.22
   1  -3   3    3.92    0.29
   1  -3   3    3.78    0.22
  -1  -3  -3    4.14    0.25
   1  -3   3    3.94    0.23
  -1   3  -4    3.72    0.23
   1   3   4    3.64    0.24
   1   3   4    3.89    0.22
   1   3   4    3.89    0.15
  -1  -3  -4    3.39    0.25
   1  -3   4    3.62    0.24
   1  -3   4    3.70    0.24
   1  -3   4    3.35    0.30
   1   3   5   12.89    0.57
  -1   3  -5   12.85    0.54
   1   3   5   12.27    0.51
   1  -3   5   12.71    0.67
   1  -3   5   14.18    0.57
   1  -3   5   13.47    0.52
   1   3   6    1.11    0.19
   1   3   6    1.00    0.17
   1  -3   6    1.23    0.20
   1  -3   6    1.18    0.17
   1  -3   6    1.40    0.26
   1   3   7    0.47    0.14
   1  -3   7    0.42    0.14
   1   3   8    1.62    0.25
   1  -3   8    1.39    0.24
  -1   4   9    0.09    0.12
  -1  -4   9    0.09    0.12
  -1   4   8   18.13    0.75
  -1  -4   8   18.53    0.83
  -1   4   7   19.71    0.75
  -1  -4   7   18.63    0.81
  -1  -4   7   20.41    0.98
  -1   4   6   13.06    0.55
  -1  -4   6   13.62    0.61
  -1  -4   6   13.65    0.52
  -1  -4   6   13.02    0.71
  -1   4   5   10.29    0.44
  -1   4   5   10.76    0.44
  -1  -4   5   10.10    0.46
  -1  -4   5   10.11    0.48
  -1  -4   5   10.35    0.41
  -1  -4   5   10.13    0.56
   1   4  -4   77.42    2.02
  -1   4   4   75.74    2.19
  -1   4   4   75.47    1.94
  -1  -4   4   77.58    2.05
  -1  -4   4   75.69    2.36
  -1  -4   4   76.45    1.91
  -1  -4   4   79.65    2.02
  -1   4   3   15.33    0.47
  -1   4   3   14.39    0.46
   1   4  -3   15.59    0.49
  -1  -4   3   14.86    0.51
  -1  -4   3   14.92    0.51
  -1  -4   3   13.97    0.59
  -1  -4   3   14.70    0.47
  -1   4   2  416.10   10.19
   1   4  -2  400.84   10.77
  -1   4   2  388.52   12.16
  -1  -4   2  431.15    9.53
  -1  -4   2  432.95    9.87
   1  -4  -2  390.31    9.79
  -1  -4   2  421.13    9.43
   1   4  -1    0.17    0.04
  -1   4   1    0.13    0.03
  -1   4   1    0.29    0.05
   1   4  -1    0.10    0.02
  -1   4   1    0.16    0.02
   1  -4  -1    0.10    0.04
   1  -4  -1    0.12    0.02
  -1  -4   1    0.13    0.04
   1  -4  -1    0.09    0.03
   1   4   0   84.68    1.96
   1   4   0   84.54    1.96
  -1   4   0   83.88    2.33
   1  -4   0   81.27    1.92
  -1  -4   0   86.24    1.97
   1  -4   0   81.95    1.99
   1  -4   0   78.09    2.32
   1  -4   0   84.81    2.34
  -1   4  -1   -0.04    0.02
   1   4   1   -0.03    0.03
   1   4   1   -0.02    0.03
   1   4   1   -0.05    0.02
  -1   4  -1    0.05    0.05
   1  -4   1   -0.04    0.05
   1  -4   1    0.02    0.05
  -1  -4  -1   -0.01    0.03
   1  -4   1   -0.02    0.03
   1  -4   1    0.06    0.04
   1   4   2    0.02    0.03
   1   4   2    0.05    0.03
   1   4   2    0.05    0.03
  -1   4  -2    0.03    0.04
  -1   4  -2    0.22    0.08
  -1  -4  -2    0.05    0.04
   1  -4   2    0.02    0.04
   1  -4   2    0.17    0.08
   1  -4   2    0.11    0.05
   1  -4   2    0.00    0.03
  -1   4  -3   14.23    0.50
   1   4   3   14.23    0.46
   1   4   3   13.42    0.51
   1   4   3   13.93    0.38
   1  -4   3   14.13    0.51
   1  -4   3   13.75    0.63
   1  -4   3   14.18    0.50
   1  -4   3   13.92    0.50
  -1  -4  -3   14.84    0.55
   1   4   4    8.87    0.40
  -1   4  -4    8.37    0.39
   1   4   4    9.48    0.27
   1   4   4    8.72    0.36
  -1  -4  -4    9.03    0.43
   1  -4   4    9.30    0.39
   1  -4   4    8.60    0.40
   1  -4   4    9.04    0.41
   1  -4   4    9.59    0.53
   1   4   5   11.90    0.48
   1   4   5   11.90    0.52
   1  -4   5   10.92    0.50
   1  -4   5   11.01    0.50
   1  -4   5   11.51    0.64
   1   4   6    4.66    0.30
   1  -4   6    5.33    0.44
   1  -4   6    5.41    0.34
   1  -4   6    4.70    0.33
   1   4   7    0.94    0.17
   1  -4   7    0.63    0.16
   1   4   8   16.07    0.71
   1  -4   8   16.04    0.75
  -1   5   9    7.16    0.45
  -1  -5   9    6.80    0.50
  -1   5   8    2.39    0.28
  -1  -5   8    3.35    0.38
  -1   5   7    2.15    0.25
  -1  -5   7    2.60    0.32
  -1  -5   7    2.88    0.40
  -1   5   6    3.69    0.26
  -1  -5   6    3.70    0.26
  -1  -5   6    3.64    0.30
  -1  -5   6    3.32    0.40
  -1   5   5    1.99    0.20
  -1   5   5    1.85    0.15
  -1  -5   5    1.95    0.20
  -1  -5   5    1.84    0.22
  -1  -5   5    1.75    0.26
  -1  -5   5    1.69    0.22
  -1   5   4   10.02    0.38
   1   5  -4   10.27    0.40
  -1   5   4    9.94    0.36
  -1  -5   4    9.37    0.50
  -1  -5   4    9.69    0.42
  -1  -5   4   10.08    0.44
  -1  -5   4   10.12    0.39
   1   5  -3    1.64    0.12
  -1   5   3    1.81    0.08
  -1   5   3    1.67    0.13
  -1   5   3    1.59    0.12
  -1  -5   3    1.53    0.19
  -1  -5   3    1.42    0.16
  -1  -5   3    1.35    0.14
  -1  -5   3    2.04    0.14
  -1   5   2   18.50    0.50
  -1   5   2   18.98    0.62
   1  -5  -2   18.47    0.50
  -1  -5   2   18.86    0.56
  -1  -5   2   18.65    0.56
  -1  -5   2   19.47    0.57
   1   5  -1    2.26    0.13
  -1   5   1    1.67    0.09
   1  -5  -1    1.63    0.12
   1  -5  -1    1.52    0.11
   1  -5  -1    1.73    0.09
  -1  -5   1    1.36    0.09
  -1  -5   1    1.35    0.10
   1   5   0   15.60    0.45
  -1   5   0   15.63    0.53
   1   5   0   15.72    0.43
  -1  -5   0   16.05    0.46
   1  -5   0   16.15    0.54
   1  -5   0   15.16    0.39
   1  -5   0   15.18    0.47
   1   5   1  146.21    3.43
  -1   5  -1  155.33    4.13
  -1   5  -1  141.97    3.84
   1   5   1  144.94    3.40
  -1  -5  -1  147.84    4.06
  -1  -5  -1  150.93    3.42
   1  -5   1  148.61    3.49
   1  -5   1  144.15    3.59
   1  -5   1  146.95    4.15
   1  -5   1  148.40    3.44
   1   5   2   10.81    0.34
   1   5   2   11.26    0.32
  -1   5  -2   10.64    0.39
  -1   5  -2   11.48    0.49
   1   5   2   10.96    0.39
  -1   5  -2   10.59    0.38
   1  -5   2   10.00    0.37
  -1  -5  -2   10.92    0.39
   1  -5   2    9.98    0.38
   1  -5   2   10.96    0.41
   1  -5   2    9.69    0.48
   1   5   3   96.67    2.32
  -1   5  -3   95.71    2.45
   1   5   3   94.99    2.71
   1   5   3   95.18    2.22
   1  -5   3   92.13    2.45
   1  -5   3   92.95    2.90
  -1  -5  -3   98.50    2.74
   1  -5   3   96.11    2.40
   1  -5   3   98.77    2.40
   1   5   4    1.39    0.14
  -1   5  -4    1.14    0.16
   1   5   4    1.41    0.15
  -1  -5  -4    1.43    0.18
   1  -5   4    1.19    0.17
   1  -5   4    1.33    0.23
   1  -5   4    1.18    0.15
   1  -5   4    0.88    0.16
   1   5   5  118.90    3.41
   1   5   5  120.11    2.95
   1  -5   5  121.55    3.04
   1  -5   5  119.59    3.01
   1  -5   5  113.12    3.65
   1   5   6    9.30    0.44
   1  -5   6    9.50    0.48
   1  -5   6    9.31    0.62
   1  -5   6    9.00    0.48
   1   5   7   24.87    0.89
   1  -5   7   25.14    0.96
   1   5   8    0.21    0.12
   1  -5   8    0.05    0.11
  -1   6   9   -0.01    0.09
  -1  -6   9    0.01    0.13
  -1   6   8    1.76    0.24
  -1  -6   8    1.67    0.28
  -1   6   7    0.04    0.08
  -1  -6   7   -0.14    0.07
  -1   6   6    3.92    0.26
  -1  -6   6    3.74    0.27
  -1  -6   6    3.96    0.32
  -1  -6   6    3.89    0.44
  -1   6   5   24.53    0.77
  -1   6   5   24.41    0.85
  -1   6   5   24.22    0.76
  -1  -6   5   24.92    0.79
  -1  -6   5   25.67    0.88
  -1  -6   5   24.56    0.85
  -1  -6   5   22.73    1.00
  -1   6   4    5.39    0.27
  -1   6   4    4.68    0.24
  -1   6   4    5.94    0.20
  -1  -6   4    4.63    0.28
  -1  -6   4    4.47    0.34
  -1  -6   4    4.61    0.26
  -1  -6   4    4.53    0.29
   1   6  -3    0.69    0.09
  -1   6   3    0.70    0.08
  -1   6   3    0.79    0.10
  -1  -6   3    0.90    0.15
  -1  -6   3    0.61    0.11
  -1  -6   3    0.70    0.10
  -1  -6   3    0.86    0.12
   1  -6  -3    0.52    0.04
  -1   6   2   80.83    2.23
  -1   6   2   80.60    1.85
  -1  -6   2   78.22    2.00
  -1  -6   2   78.06    1.95
   1  -6  -2   78.82    1.88
  -1  -6   2   78.03    1.94
  -1  -6   1   25.57    0.65
   1  -6  -1   23.26    0.71
  -1  -6   1   24.03    0.63
   1  -6  -1   21.54    0.75
   1  -6  -1   23.24    0.65
   1   6   0   15.97    0.47
  -1   6   0   16.17    0.54
   1   6   0   15.72    0.44
   1  -6   0   15.23    0.39
   1  -6   0   15.11    0.49
   1  -6   0   15.77    0.55
  -1  -6   0   15.40    0.47
  -1   6  -1   28.53    0.91
   1   6   1   26.87    0.72
   1   6   1   26.68    0.71
   1  -6   1   27.28    0.78
   1  -6   1   26.73    0.71
   1  -6   1   27.72    0.93
  -1  -6  -1   27.20    0.84
  -1  -6  -1   27.25    0.72
   1  -6   1   25.81    0.78
   1   6   2    0.78    0.09
   1   6   2    0.75    0.08
   1   6   2    0.74    0.09
  -1   6  -2    0.83    0.14
  -1   6  -2    0.79    0.09
   1  -6   2    0.80    0.10
   1  -6   2    0.67    0.12
   1  -6   2    0.70    0.10
   1  -6   2    0.81    0.15
  -1  -6  -2    0.81    0.08
  -1  -6  -2    0.83    0.09
  -1  -6  -2    0.68    0.06
  -1   6  -3    1.36    0.15
   1   6   3    1.29    0.08
   1   6   3    1.24    0.11
   1   6   3    1.30    0.13
   1  -6   3    0.87    0.13
   1  -6   3    1.00    0.14
  -1  -6  -3    1.24    0.08
   1  -6   3    1.05    0.16
  -1  -6  -3    1.15    0.14
   1  -6   3    0.80    0.17
   1   6   4    0.09    0.05
   1   6   4    0.11    0.05
   1  -6   4   -0.04    0.07
   1  -6   4    0.02    0.05
  -1  -6  -4    0.04    0.07
   1  -6   4    0.14    0.11
   1  -6   4    0.07    0.05
   1   6   5    3.47    0.23
   1   6   5    4.09    0.26
   1  -6   5    3.75    0.43
   1  -6   5    3.05    0.30
   1  -6   5    3.67    0.30
   1   6   6   10.18    0.46
   1  -6   6   10.18    0.67
   1  -6   6   11.07    0.54
   1  -6   6   10.54    0.53
   1   6   7    1.84    0.23
   1  -6   7    1.50    0.25
   1   6   8    0.09    0.09
   1  -6   8   -0.03    0.09
  -1   7   8    0.35    0.13
  -1  -7   8    0.80    0.21
  -1   7   7    1.42    0.19
  -1  -7   7    0.92    0.21
  -1  -7   7    1.26    0.21
  -1   7   6    0.96    0.15
  -1  -7   6    0.58    0.14
  -1  -7   6    0.89    0.19
  -1  -7   6    0.63    0.20
  -1   7   5    5.65    0.28
  -1   7   5    5.87    0.30
  -1  -7   5    5.86    0.44
  -1  -7   5    6.72    0.38
  -1  -7   5    5.96    0.35
  -1  -7   5    6.14    0.33
  -1   7   4    9.65    0.36
  -1   7   4    9.89    0.40
  -1  -7   4   10.06    0.45
  -1  -7   4   10.09    0.54
  -1  -7   4   10.60    0.42
  -1  -7   4   10.05    0.44
  -1   7   3   37.38    0.94
  -1   7   3   37.26    1.11
  -1  -7   3   37.01    1.05
  -1  -7   3   36.45    1.06
   1  -7  -3   38.24    0.90
  -1  -7   3   34.84    1.25
  -1  -7   3   36.30    1.03
  -1   7   2   10.39    0.29
   1  -7  -2   10.52    0.35
  -1  -7   2   10.85    0.38
   1  -7  -2   10.71    0.44
  -1  -7   2   11.16    0.40
  -1  -7   2   11.09    0.39
   1  -7  -1    9.86    0.35
  -1  -7   1   10.08    0.33
   1  -7  -1    9.49    0.39
  -1  -7   1   10.31    0.36
  -1  -7   1   10.09    0.28
   1  -7  -1   10.12    0.36
  -1   7   0  140.06    3.78
  -1  -7   0  133.86    3.19
   1  -7   0  135.73    3.80
   1  -7   0  134.89    3.22
   1  -7   0  132.50    3.11
   1   7   1   10.92    0.35
  -1   7  -1   10.46    0.44
   1   7   1   10.06    0.32
   1  -7   1   10.05    0.40
   1  -7   1    9.51    0.45
   1  -7   1    9.73    0.34
  -1  -7  -1    9.89    0.33
   1  -7   1    9.65    0.32
  -1  -7  -1   10.44    0.38
  -1   7  -2   57.01    1.57
   1   7   2   58.36    1.42
   1   7   2   57.26    1.39
  -1  -7  -2   56.54    1.39
  -1  -7  -2   56.95    1.65
   1  -7   2   59.97    1.54
  -1  -7  -2   56.23    1.61
   1  -7   2   56.14    1.53
   1  -7   2   56.49    1.46
   1  -7   2   56.18    1.82
   1   7   3    0.13    0.05
   1   7   3    0.10    0.04
  -1   7  -3    0.39    0.08
   1   7   3    0.05    0.04
   1  -7   3    0.10    0.06
  -1  -7  -3    0.23    0.07
  -1  -7  -3    0.27    0.05
   1  -7   3    0.21    0.07
   1  -7   3    0.09    0.09
   1  -7   3    0.33    0.11
   1   7   4   25.48    0.77
   1   7   4   25.80    0.86
  -1  -7  -4   25.47    0.88
   1  -7   4   25.84    1.09
   1  -7   4   25.93    0.86
   1  -7   4   26.30    0.89
   1  -7   4   26.40    0.85
   1   7   5    1.23    0.16
   1  -7   5    1.45    0.21
   1  -7   5    1.21    0.25
   1  -7   5    1.13    0.21
   1   7   6    0.99    0.16
   1  -7   6    1.22    0.20
   1  -7   6    1.08    0.21
   1   7   7    0.17    0.10
   1  -7   7    0.16    0.11
   1   7   8   -0.11    0.07
   1  -7   8    0.01    0.11
  -1   8   8    1.50    0.22
  -1  -8   8    1.25    0.25
  -1   8   7   18.73    0.67
  -1  -8   7   16.54    0.78
  -1  -8   7   18.12    0.75
  -1   8   6   -0.03    0.05
  -1  -8   6   -0.02    0.08
  -1  -8   6   -0.06    0.06
  -1  -8   6   -0.06    0.10
  -1   8   5   38.18    1.04
  -1   8   5   37.20    1.15
  -1  -8   5   36.45    1.43
  -1  -8   5   37.79    1.20
  -1  -8   5   36.68    1.18
  -1  -8   5   38.79    1.14
  -1   8   4    0.07    0.04
  -1   8   4    0.07    0.04
  -1  -8   4    0.08    0.07
  -1  -8   4   -0.03    0.05
  -1  -8   4    0.00    0.04
  -1  -8   4    0.01    0.06
  -1   8   3   56.78    1.39
  -1  -8   3   54.79    1.83
  -1  -8   3   58.45    1.53
   1  -8  -3   57.67    1.39
  -1  -8   3   58.68    1.52
  -1  -8   3   57.18    1.56
  -1   8   2    0.33    0.03
  -1  -8   2    0.29    0.07
   1  -8  -2    0.34    0.08
   1  -8  -2    0.27    0.07
  -1  -8   2    0.34    0.07
  -1  -8   2    0.31    0.08
   1  -8  -1    0.96    0.12
  -1  -8   1    1.15    0.09
   1  -8  -1    1.19    0.10
  -1  -8   1    1.16    0.13
   1  -8  -1    0.76    0.11
   1  -8   0    1.86    0.15
  -1  -8   0    1.86    0.13
   1  -8   0    2.02    0.17
   1  -8   0    1.91    0.08
   1   8   1   18.80    0.54
  -1   8  -1   20.40    0.72
   1  -8   1   19.63    0.75
   1  -8   1   20.09    0.65
   1  -8   1   18.94    0.54
  -1  -8  -1   19.80    0.66
   1  -8   1   19.31    0.59
  -1  -8  -1   18.93    0.56
   1   8   2    2.36    0.14
  -1   8  -2    2.22    0.14
   1  -8   2    2.12    0.16
  -1  -8  -2    2.07    0.12
   1  -8   2    2.49    0.20
   1  -8   2    2.53    0.16
   1  -8   2    2.14    0.26
  -1  -8  -2    2.71    0.16
  -1  -8  -2    2.02    0.12
   1   8   3    5.17    0.24
  -1   8  -3    5.22    0.25
  -1  -8  -3    5.33    0.26
   1  -8   3    4.79    0.28
   1  -8   3    4.89    0.38
  -1  -8  -3    5.14    0.19
   1  -8   3    5.80    0.34
   1  -8   3    5.53    0.28
   1   8   4    0.10    0.05
  -1   8  -4    0.12    0.06
   1   8   4    0.22    0.07
   1  -8   4    0.30    0.13
   1  -8   4    0.19    0.08
   1  -8   4    0.35    0.12
   1  -8   4    0.13    0.08
   1   8   5   18.71    0.64
   1  -8   5   18.97    0.73
   1  -8   5   18.38    0.76
   1  -8   5   18.91    0.95
   1   8   6    0.00    0.06
   1  -8   6    0.12    0.12
   1  -8   6    0.06    0.09
   1   8   7   16.81    0.67
   1  -8   7   16.20    0.74
   1   8   8    0.03    0.09
   1  -8   8   -0.04    0.10
  -1  -9   8   -0.01    0.12
  -1  -9   7    0.08    0.11
  -1  -9   7    0.21    0.13
  -1   9   6    0.28    0.09
  -1  -9   6    0.34    0.12
  -1  -9   6    0.31    0.13
  -1   9   5    2.11    0.16
  -1  -9   5    1.75    0.29
  -1  -9   5    2.12    0.25
  -1  -9   5    1.85    0.24
  -1  -9   5    2.10    0.24
  -1   9   4    0.18    0.05
  -1  -9   4    0.15    0.09
  -1  -9   4    0.13    0.09
  -1  -9   4    0.11    0.07
  -1  -9   4    0.11    0.07
  -1   9   3   21.03    0.55
  -1  -9   3   21.36    0.70
  -1  -9   3   20.30    0.84
  -1  -9   3   19.90    0.68
   1  -9  -3   19.97    0.59
  -1  -9   3   21.48    0.70
   1  -9  -2    0.44    0.09
  -1  -9   2    0.57    0.12
  -1  -9   2    0.73    0.11
   1  -9  -2    0.56    0.05
  -1  -9   2    0.46    0.09
  -1  -9   2    0.51    0.08
   1  -9  -2    0.39    0.08
  -1  -9   1   83.67    2.07
   1  -9  -1   84.20    2.37
   1  -9  -1   80.86    2.40
   1  -9  -1   81.89    2.06
  -1  -9   1   85.65    2.03
   1  -9   0   51.80    1.59
  -1  -9   0   52.53    1.34
   1  -9   0   51.13    1.22
   1  -9   0   52.27    1.38
   1   9   1   25.51    0.68
   1  -9   1   25.19    0.74
  -1  -9  -1   25.86    0.72
   1  -9   1   25.27    0.68
   1  -9   1   25.04    0.93
   1  -9   1   25.45    0.80
   1   9   2   12.96    0.41
  -1  -9  -2   12.81    0.41
  -1  -9  -2   13.23    0.47
   1  -9   2   12.21    0.61
   1  -9   2   13.59    0.45
   1  -9   2   12.69    0.52
  -1  -9  -2   12.31    0.43
   1  -9   2   12.92    0.49
   1   9   3    2.93    0.18
  -1   9  -3    3.11    0.18
   1  -9   3    2.92    0.34
   1  -9   3    3.28    0.26
  -1  -9  -3    3.16    0.19
  -1  -9  -3    3.15    0.15
   1  -9   3    2.55    0.21
   1  -9   3    2.81    0.21
  -1   9  -4   23.26    0.78
   1   9   4   23.12    0.71
   1  -9   4   23.48    0.83
   1  -9   4   25.19    0.88
   1  -9   4   22.25    1.04
   1  -9   4   24.20    0.81
   1   9   5    7.25    0.35
   1  -9   5    7.36    0.46
   1  -9   5    7.50    0.41
   1  -9   5    7.70    0.57
   1   9   6   16.14    0.60
   1  -9   6   13.73    0.65
   1  -9   6   15.70    0.73
   1   9   7    7.39    0.41
   1  -9   7    7.41    0.51
   1  -9   7    6.56    0.45
   1  -9   8   -0.09    0.10
  -1 -10   8    7.65    0.52
  -1 -10   7   -0.09    0.09
  -1 -10   7    0.00    0.10
  -1 -10   6   22.37    0.86
  -1 -10   6   22.86    0.89
  -1  10   5    0.14    0.06
  -1 -10   5    0.17    0.10
  -1 -10   5    0.10    0.10
  -1 -10   5   -0.04    0.06
  -1 -10   5    0.07    0.07
  -1  10   4   30.96    0.83
  -1 -10   4   30.60    1.22
  -1 -10   4   31.69    1.00
  -1 -10   4   31.95    0.99
  -1 -10   4   31.48    1.02
  -1  10   3    4.70    0.16
  -1 -10   3    4.30    0.33
  -1 -10   3    4.27    0.27
  -1 -10   3    3.85    0.25
  -1 -10   3    4.15    0.25
   1 -10  -3    4.70    0.23
  -1 -10   2   57.08    1.86
  -1 -10   2   59.30    1.57
   1 -10  -2   59.12    1.51
   1 -10  -2   58.72    1.65
  -1 -10   2   59.46    1.53
   1 -10  -2   60.22    1.81
   1 -10  -1    4.34    0.24
   1 -10  -1    4.18    0.24
  -1 -10   1    4.75    0.25
  -1 -10   1    4.78    0.21
   1 -10  -1    3.77    0.24
  -1 -10   0   72.52    1.84
   1 -10   0   74.55    2.19
   1 -10   0   74.48    1.89
   1 -10   0   71.43    1.70
   1  10   1    3.05    0.15
   1 -10   1    2.99    0.15
   1 -10   1    2.84    0.22
   1 -10   1    2.96    0.25
  -1 -10  -1    3.21    0.18
   1 -10   1    2.87    0.15
   1  10   2    0.49    0.08
  -1 -10  -2    0.50    0.08
   1 -10   2    0.33    0.10
   1 -10   2    0.42    0.09
  -1 -10  -2    0.53    0.09
  -1 -10  -2    0.47    0.07
   1 -10   2    0.51    0.09
   1 -10   2    0.36    0.13
   1  10   3    3.35    0.19
  -1  10  -3    3.22    0.18
   1 -10   3    3.32    0.24
   1 -10   3    3.82    0.23
   1 -10   3    3.96    0.29
  -1 -10  -3    3.43    0.17
   1 -10   3    3.35    0.33
   1  10   4   10.38    0.40
   1 -10   4   10.33    0.64
   1 -10   4    9.83    0.48
   1 -10   4    9.63    0.45
   1 -10   4   10.56    0.53
   1  10   5    0.59    0.12
   1 -10   5    0.56    0.20
   1 -10   5    0.31    0.12
   1 -10   5    0.31    0.15
   1  10   6    0.05    0.07
   1 -10   6    0.05    0.12
   1 -10   6    0.11    0.10
   1 -10   7    1.70    0.30
   1 -10   7    0.94    0.20
  -1 -11   8    0.21    0.16
  -1 -11   7    0.07    0.12
  -1 -11   7    0.11    0.11
  -1 -11   6    0.14    0.10
  -1 -11   6    0.06    0.11
  -1 -11   5    0.05    0.07
  -1 -11   5    0.01    0.09
  -1 -11   5    0.30    0.11
  -1 -11   5    0.07    0.08
  -1 -11   4    1.49    0.21
  -1 -11   4    1.10    0.17
  -1 -11   4    1.23    0.23
  -1 -11   4    1.18    0.18
  -1 -11   3    3.94    0.25
  -1 -11   3    4.24    0.26
   1 -11  -3    4.11    0.22
  -1 -11   3    3.33    0.30
  -1 -11   3    4.25    0.27
  -1 -11   2    0.04    0.06
  -1 -11   2    0.03    0.05
   1 -11  -2    0.03    0.04
  -1 -11   2    0.02    0.05
   1 -11  -2    0.02    0.06
   1 -11  -1    7.80    0.36
  -1 -11   1    8.41    0.31
   1 -11  -1    7.56    0.38
  -1 -11   1    8.10    0.36
   1 -11  -1    8.46    0.37
   1 -11   0    0.54    0.05
  -1 -11   0    0.42    0.09
   1 -11   0    0.45    0.11
   1 -11   0    0.44    0.11
  -1 -11  -1   42.23    1.14
   1 -11   1   42.90    1.19
   1 -11   1   43.09    1.45
   1 -11   1   42.41    1.24
   1 -11   1   42.36    1.08
   1  11   2   10.20    0.35
  -1 -11  -2   10.49    0.37
  -1 -11  -2   10.51    0.41
   1 -11   2   10.39    0.44
   1 -11   2    9.08    0.54
   1 -11   2   10.92    0.39
   1 -11   2   10.28    0.49
   1  11   3   10.63    0.39
   1 -11   3   11.45    0.54
   1 -11   3   10.77    0.62
   1 -11   3   10.14    0.47
   1 -11   3   10.79    0.44
   1  11   4   15.09    0.52
   1 -11   4   15.39    0.59
   1 -11   4   13.58    0.78
   1 -11   4   14.98    0.63
   1 -11   4   13.91    0.66
   1  11   5   24.69    0.78
   1 -11   5   23.84    0.96
   1 -11   5   23.63    0.86
   1 -11   6    4.24    0.45
   1 -11   6    3.71    0.31
   1 -11   7    8.73    0.58
   1 -11   7    7.84    0.49
  -1 -12   8    0.37    0.17
  -1 -12   7   10.08    0.60
  -1 -12   7   11.57    0.62
  -1 -12   6    0.30    0.14
  -1 -12   6    0.67    0.18
  -1 -12   5   17.30    0.73
  -1 -12   5   18.55    0.74
  -1 -12   4    0.88    0.15
  -1 -12   4    0.69    0.15
  -1 -12   4    0.45    0.13
  -1 -12   4    0.97    0.21
  -1 -12   3   15.04    0.59
   1 -12  -3   14.69    0.51
  -1 -12   3   14.37    0.55
  -1 -12   3   14.86    0.57
  -1 -12   3   13.82    0.70
  -1 -12   2    0.53    0.13
   1 -12  -2    0.40    0.10
   1 -12  -2    0.42    0.08
  -1 -12   2    0.51    0.11
  -1 -12   2    0.50    0.10
  -1 -12   1    0.46    0.10
   1 -12  -1    0.57    0.12
  -1 -12   1    1.00    0.11
   1 -12  -1    0.83    0.13
   1 -12   0    0.76    0.15
  -1 -12   0    0.58    0.11
   1 -12   0    0.60    0.12
  -1 -12   0    0.59    0.08
   1 -12   1    0.02    0.03
   1 -12   1    0.03    0.07
   1 -12   1    0.05    0.04
  -1 -12  -1    0.04    0.05
   1 -12   1   -0.10    0.05
   1  12   2   11.10    0.38
   1 -12   2   11.24    0.61
   1 -12   2   10.50    0.52
   1 -12   2   11.05    0.48
   1 -12   2   11.39    0.41
  -1 -12  -2   11.59    0.41
   1  12   3   15.92    0.51
   1 -12   3   15.20    0.55
   1 -12   3   14.52    0.77
   1 -12   3   14.16    0.60
   1 -12   3   15.67    0.68
   1 -12   4    0.49    0.16
   1 -12   4    0.49    0.19
   1 -12   4    0.53    0.14
   1 -12   4    0.74    0.15
   1 -12   5    0.22    0.14
   1 -12   5    0.32    0.12
   1 -12   6    0.31    0.17
   1 -12   6    0.49    0.14
   1 -12   7    3.51    0.38
   1 -12   7    3.50    0.44
  -1 -13   7    0.22    0.14
  -1 -13   7   -0.01    0.11
  -1 -13   6    2.53    0.32
  -1 -13   6    2.24    0.30
  -1 -13   5    6.38    0.40
  -1 -13   5    5.72    0.40
  -1 -13   4    5.55    0.45
  -1 -13   4    5.29    0.35
  -1 -13   4    5.59    0.34
  -1 -13   3    4.67    0.38
  -1 -13   3    5.97    0.32
  -1 -13   3    5.32    0.33
  -1 -13   3    4.99    0.29
  -1 -13   2   23.26    0.80
  -1 -13   2   23.04    0.72
   1 -13  -2   23.23    0.76
  -1 -13   2   23.41    0.94
  -1 -13   1    1.18    0.16
   1 -13  -1    1.26    0.17
  -1 -13   1    1.22    0.13
  -1 -13   1    1.02    0.17
   1 -13  -1    1.12    0.17
  -1 -13   0   40.94    1.19
   1 -13   0   42.01    1.25
  -1 -13   0   43.33    1.09
   1 -13   0   42.85    1.41
   1 -13   1    3.00    0.28
   1 -13   1    3.19    0.26
  -1 -13  -1    3.06    0.21
   1 -13   2   59.21    1.71
  -1 -13  -2   57.77    1.52
   1 -13   2   58.19    1.67
   1 -13   2   57.92    1.99
   1 -13   2   60.67    1.52
   1 -13   3   19.69    0.82
   1 -13   3   19.76    0.76
   1 -13   3   22.03    0.99
   1 -13   3   21.51    0.70
   1 -13   4   10.94    0.60
   1 -13   4   11.15    0.55
   1 -13   4   12.28    0.74
   1 -13   4   11.49    0.50
   1 -13   5    0.54    0.15
   1 -13   5    0.60    0.19
   1 -13   6    1.07    0.20
   1 -13   6    1.26    0.27
   1 -13   7   -0.02    0.14
   1 -13   7    0.17    0.12
  -1 -14   7    8.37    0.53
  -1 -14   7    8.36    0.57
  -1 -14   6   -0.09    0.09
  -1 -14   6    0.01    0.10
  -1 -14   5   12.85    0.59
  -1 -14   5   11.73    0.60
  -1 -14   4    0.06    0.08
  -1 -14   4    0.00    0.07
  -1 -14   4    0.03    0.10
  -1 -14   3   29.03    0.90
  -1 -14   3   27.66    1.15
  -1 -14   3   27.16    0.95
  -1 -14   2   10.49    0.40
   1 -14  -2    8.71    0.42
  -1 -14   2    9.63    0.46
  -1 -14   2    9.72    0.54
  -1 -14   1   13.94    0.64
   1 -14  -1   14.33    0.57
   1 -14  -1   14.29    0.59
  -1 -14   1   14.25    0.47
  -1 -14   1   14.70    0.57
   1 -14   0    5.33    0.36
   1 -14   0    5.79    0.35
  -1 -14   0    5.34    0.31
   1 -14   1    1.71    0.26
  -1 -14  -1    1.73    0.19
   1 -14   1    1.72    0.23
   1 -14   2    7.89    0.46
   1 -14   2    8.09    0.53
   1 -14   2    8.46    0.42
  -1 -14  -2    8.14    0.36
   1 -14   3    1.53    0.28
   1 -14   3    1.74    0.22
   1 -14   3    1.75    0.19
   1 -14   3    1.47    0.25
   1 -14   4    0.42    0.12
   1 -14   4    0.45    0.17
   1 -14   5    5.76    0.37
   1 -14   5    5.82    0.46
   1 -14   6    0.00    0.13
   1 -14   6    0.13    0.11
   1 -14   7    5.04    0.40
   1 -14   7    5.74    0.59
  -1 -15   7    0.25    0.15
  -1 -15   7    0.24    0.17
  -1 -15   6    0.30    0.15
  -1 -15   6    0.15    0.13
  -1 -15   5    0.88    0.20
  -1 -15   5    1.22    0.21
  -1 -15   4    7.88    0.42
  -1 -15   4    7.12    0.45
  -1 -15   3    7.93    0.53
  -1 -15   3    8.37    0.40
  -1 -15   3    8.36    0.46
   1 -15  -2    1.96    0.22
  -1 -15   2    1.70    0.26
  -1 -15   2    1.76    0.23
  -1 -15   1    1.44    0.20
   1 -15  -1    1.33    0.20
  -1 -15   1    1.54    0.22
  -1 -15   0    1.03    0.17
   1 -15   0    0.76    0.17
   1 -15   0    1.12    0.20
  -1 -15   0    0.97    0.16
   1 -15   1    3.80    0.31
   1 -15   1    3.42    0.32
  -1 -15  -1    3.27    0.24
  -1 -15  -2   15.79    0.56
   1 -15   2   14.31    0.67
   1 -15   2   15.07    0.78
   1 -15   3    9.14    0.54
   1 -15   3    8.44    0.59
   1 -15   4    0.93    0.16
   1 -15   4    0.66    0.19
   1 -15   5    4.55    0.48
   1 -15   5    4.71    0.33
   1 -15   6    0.29    0.13
   1 -15   6    0.29    0.18
  -1 -16   6    6.32    0.44
  -1 -16   6    6.15    0.47
  -1 -16   5   22.79    0.94
  -1 -16   5   21.79    0.85
  -1 -16   4    5.19    0.39
  -1 -16   4    5.31    0.35
  -1 -16   3    7.19    0.52
  -1 -16   2   30.74    1.22
  -1 -16   2   31.02    1.04
   1 -16  -2   30.62    1.00
  -1 -16   1    9.22    0.45
  -1 -16   1    8.47    0.49
   1 -16  -1    7.65    0.43
   1 -16   0    0.21    0.11
  -1 -16   0    0.37    0.12
  -1 -16   0    0.30    0.11
   1 -16   0    0.32    0.13
  -1 -16  -1   30.12    0.94
   1 -16   1   29.58    1.17
   1 -16   1   29.60    1.05
   1 -16   2    4.28    0.39
   1 -16   2    3.67    0.39
  -1 -16  -2    4.17    0.26
   1 -16   3    4.90    0.47
   1 -16   4    0.12    0.13
   1 -16   5    0.95    0.25
   1 -16   6    1.27    0.30
  -1 -17   6    0.79    0.22
  -1 -17   5    1.08    0.23
  -1 -17   4    0.05    0.10
  -1 -17   3    9.09    0.51
   1 -17  -2    6.39    0.38
  -1 -17   2    6.01    0.39
  -1 -17   2    5.65    0.44
  -1 -17   1    4.45    0.32
  -1 -17   1    3.97    0.34
   1 -17  -1    4.70    0.34
  -1 -17   0   18.87    0.72
   1 -17   0   18.86    0.78
  -1 -17  -1   10.47    0.47
   1 -17   1    9.45    0.54
   1 -17   1    9.45    0.58
   1 -17   2   27.01    1.17
   1 -17   2   26.62    1.04
   1 -17   3    0.57    0.19
   1 -17   4   18.67    0.89
   1 -17   5    1.72    0.34
  -1 -18   6    0.66    0.23
  -1 -18   5   13.64    0.74
  -1 -18   4    3.82    0.41
  -1 -18   3    0.46    0.16
  -1 -18   2    0.81    0.18
   1 -18  -2    0.58    0.16
  -1 -18   2    1.02    0.23
  -1 -18   1    2.14    0.27
  -1 -18   1    2.46    0.32
   1 -18  -1    2.56    0.30
   1 -18   0    0.40    0.14
  -1 -18   0    0.37    0.12
  -1 -18  -1   18.33    0.69
   1 -18   1   15.51    0.75
   1 -18   2   21.33    1.02
   1 -18   2   21.46    0.92
   1 -18   3    2.39    0.35
   1 -18   4    1.10    0.26
   1 -18   5    2.87    0.43
  -1 -19   5   11.33    0.68
  -1 -19   4    0.16    0.13
  -1 -19   3    2.44    0.32
  -1 -19   2    1.10    0.21
  -1 -19   1   17.14    0.75
   1 -19  -1   18.57    0.78
  -1 -19   0    2.78    0.31
   1 -19   0    2.51    0.32
  -1 -19  -1    1.19    0.19
   1 -19   1    1.12    0.23
   1 -19   2   10.82    0.63
   1 -19   3    2.71    0.38
   1 -19   4    0.50    0.20
  -1 -20   4    6.45    0.50
  -1 -20   3    2.26    0.32
  -1 -20   2   12.19    0.64
   1 -20  -1    0.84    0.20
   1 -20   0    1.79    0.28
  -1 -20   0    2.55    0.30
  -1 -20  -1    4.79    0.35
   1 -20   1    4.26    0.45
   1 -20   2    2.86    0.38
   1 -20   3    0.32    0.19
   1 -20   4    0.83    0.25
  -1 -21   4    3.47    0.44
  -1 -21   3    0.67    0.20
  -1 -21   2    0.30    0.15
   1 -21  -1    2.01    0.32
  -1 -21   1    1.60    0.26
   1 -21   0    1.42    0.28
  -1 -21   0    1.86    0.27
   1 -21   1    1.23    0.27
  -1 -21  -1    1.44    0.23
   1 -21   2    0.34    0.17
   1 -21   3    6.73    0.63
  -1 -22   3    4.18    0.47
  -1 -22   2    2.16    0.33
   1 -22  -1    0.93    0.24
  -1 -22   1    1.10    0.23
   1 -22   0    0.33    0.18
  -1 -22   0    0.53    0.17
   1 -22   1   18.81    0.91
   1 -22   2    0.04    0.16
  -1 -23   1    1.22    0.27
  -1 -23   0   18.34    0.84
   1 -23   0   17.30    0.88
   1 -23   1    2.17    0.37
  -2   0   9   -0.04    0.10
  -2   0   8    0.12    0.11
  -2   0   7    0.01    0.08
  -2   0   7   -0.07    0.08
  -2   0   6    0.03    0.08
  -2   0   6    0.06    0.08
  -2   0   5    0.05    0.07
  -2   0   5    0.01    0.03
   2   0  -5    0.01    0.05
  -2   0   5    0.02    0.06
  -2   0   4   61.59    1.48
  -2   0   4   61.13    1.61
  -2   0   4   60.22    1.83
   2   0  -4   62.62    1.65
   2   0  -4   58.73    1.48
   2   0  -3   -0.04    0.02
  -2   0   3   -0.03    0.03
   2   0  -3   -0.02    0.03
  -2   0   2  256.94    6.00
   2   0  -2  263.67    6.20
   2   0  -2  253.60    5.93
  -2   0   1   -0.22    0.01
   2   0  -1   -0.19    0.02
   2   0  -1   -0.17    0.02
   2   0  -1   -0.20    0.01
  -2   0   0  183.78    5.01
   2   0   0  198.72    4.46
   2   0   0  194.66    4.47
  -2   0   0  188.56    4.95
   2   0   0  196.92    5.31
  -2   0   0  182.83    5.75
   2   0   0  202.30    5.05
   2   0   1    0.02    0.02
  -2   0  -1    0.00    0.01
   2   0   1    0.00    0.02
   2   0   1    0.04    0.02
   2   0   1    0.04    0.03
  -2   0  -1    0.04    0.03
  -2   0  -1    0.01    0.02
   2   0   2    0.87    0.10
   2   0   2    0.97    0.08
   2   0   2    0.78    0.10
  -2   0  -2    0.73    0.13
  -2   0  -2    0.90    0.08
   2   0   3    0.10    0.05
  -2   0  -3    0.11    0.05
   2   0   3    0.46    0.08
  -2   0  -3    0.09    0.09
   2   0   3    0.15    0.05
   2   0   3    0.14    0.07
  -2   0  -4   13.21    0.49
   2   0   4   13.00    0.50
   2   0   4   12.74    0.45
   2   0   4   12.53    0.59
   2   0   5    0.04    0.06
   2   0   5    0.07    0.07
   2   0   5    0.03    0.05
   2   0   6   24.98    0.89
   2   0   6   25.20    1.05
   2   0   7    0.11    0.10
   2   0   8   10.25    0.58
  -2   1   9    1.06    0.22
  -2  -1   9    1.01    0.23
  -2   1   8    0.32    0.14
  -2  -1   8    0.37    0.15
  -2   1   7    4.17    0.39
  -2  -1   7    3.18    0.34
  -2  -1   7    3.38    0.38
  -2   1   6    2.81    0.26
  -2   1   6    3.74    0.28
  -2  -1   6    3.62    0.34
  -2  -1   6    3.19    0.29
  -2   1   5   39.75    1.00
  -2   1   5   39.92    1.19
  -2   1   5   40.00    1.31
  -2  -1   5   39.84    1.04
   2  -1  -5   40.90    1.20
  -2  -1   5   39.50    1.20
  -2  -1   5   40.44    1.35
  -2   1   4    0.38    0.09
  -2   1   4    0.26    0.05
  -2   1   4    0.33    0.08
   2   1  -4    0.34    0.08
   2  -1  -4    0.27    0.05
  -2  -1   4    0.27    0.08
  -2  -1   4    0.38    0.07
   2  -1  -4    0.28    0.07
  -2  -1   4    0.29    0.08
   2   1  -3   11.59    0.36
  -2   1   3   11.53    0.40
   2   1  -3   11.56    0.40
   2  -1  -3   11.45    0.34
  -2  -1   3   11.16    0.41
  -2  -1   3   11.18    0.37
   2   1  -2    1.49    0.10
   2   1  -2    1.44    0.10
  -2   1   2    1.71    0.11
  -2  -1   2    1.47    0.10
   2  -1  -2    1.45    0.09
   2   1  -1  108.03    2.51
   2   1  -1  109.61    2.55
  -2   1   1  106.74    2.96
   2   1  -1  111.02    2.84
   2   1  -1  104.71    2.53
  -2  -1   1  110.93    2.59
   2  -1  -1  105.52    2.96
  -2  -1   1  105.06    2.98
   2  -1  -1  106.44    2.50
   2  -1  -1  102.45    2.51
   2   1   0   53.83    1.35
  -2   1   0   52.55    1.52
   2   1   0   54.82    1.33
  -2   1   0   55.03    1.56
  -2   1   0   55.79    1.58
   2   1   0   55.34    1.51
  -2  -1   0   53.87    1.51
  -2  -1   0   55.54    1.59
   2  -1   0   54.93    1.34
   2  -1   0   53.73    1.58
   2  -1   0   56.80    1.52
  -2   1  -1   92.15    2.59
   2   1   1   95.10    2.27
  -2   1  -1   95.65    2.34
   2   1   1   94.08    2.71
  -2   1  -1   99.75    2.74
   2   1   1   94.14    2.29
   2  -1   1   95.87    2.29
  -2  -1  -1   99.55    2.72
   2  -1   1   94.32    2.31
   2  -1   1   95.90    2.73
   2  -1   1   97.02    2.67
  -2  -1  -1   97.78    2.63
   2  -1   1   93.82    2.28
  -2   1  -2    9.98    0.36
   2   1   2   11.47    0.38
   2   1   2   11.01    0.45
   2   1   2   11.09    0.36
  -2   1  -2   10.94    0.49
   2   1   2   12.03    0.37
   2  -1   2   10.73    0.38
  -2  -1  -2   12.15    0.48
  -2  -1  -2   11.86    0.35
   2  -1   2   10.62    0.41
   2  -1   2   10.75    0.47
   2  -1   2   10.75    0.38
   2   1   3   37.84    1.26
   2   1   3   37.90    1.01
  -2   1  -3   38.47    1.08
   2   1   3   38.96    1.06
   2   1   3   38.05    1.14
   2  -1   3   38.81    1.30
   2  -1   3   39.46    1.07
   2  -1   3   38.62    1.05
  -2  -1  -3   37.50    1.05
  -2  -1  -3   40.46    1.31
   2   1   4    3.23    0.21
   2   1   4    3.09    0.18
   2   1   4    2.81    0.24
   2   1   4    3.25    0.18
  -2   1  -4    3.05    0.21
   2  -1   4    3.27    0.28
   2  -1   4    3.04    0.22
  -2  -1  -4    3.34    0.21
   2  -1   4    2.64    0.19
   2   1   5    5.11    0.36
   2   1   5    5.54    0.31
   2  -1   5    5.17    0.32
   2  -1   5    4.75    0.37
   2  -1   5    4.75    0.27
   2   1   6    0.27    0.11
   2   1   6    0.10    0.09
   2  -1   6    0.21    0.10
   2  -1   6    0.12    0.11
   2   1   7    0.03    0.08
   2  -1   7    0.05    0.09
   2   1   8    0.02    0.09
   2  -1   8    0.08    0.10
  -2   2   9   18.16    0.82
  -2  -2   9   18.67    0.87
  -2   2   8    0.50    0.16
  -2  -2   8    0.70    0.19
  -2   2   7   13.54    0.62
  -2  -2   7   14.81    0.75
  -2  -2   7   13.34    0.64
  -2   2   6    3.46    0.27
  -2   2   6    4.02    0.29
  -2  -2   6    2.91    0.28
  -2  -2   6    3.02    0.19
  -2  -2   6    2.33    0.28
  -2   2   5    3.66    0.14
  -2   2   5    3.75    0.25
  -2   2   5    3.59    0.25
  -2  -2   5    3.59    0.28
   2  -2  -5    3.45    0.24
  -2  -2   5    3.34    0.26
  -2  -2   5    3.29    0.18
  -2   2   4  116.55    2.86
  -2   2   4  120.52    3.28
  -2   2   4  116.33    2.69
   2   2  -4  114.02    2.93
  -2  -2   4  117.79    2.89
  -2  -2   4  115.39    2.76
  -2  -2   4  112.08    3.35
   2  -2  -4  116.31    2.68
   2   2  -3   16.14    0.49
   2   2  -3   16.37    0.52
  -2   2   3   16.43    0.51
  -2  -2   3   16.76    0.54
   2  -2  -3   16.21    0.44
  -2  -2   3   16.39    0.54
  -2  -2   3   16.11    0.49
  -2   2   2   66.41    1.85
   2   2  -2   63.96    1.59
   2   2  -2   65.82    1.63
  -2   2   2   65.78    1.59
   2  -2  -2   64.65    1.56
  -2  -2   2   66.66    1.63
  -2  -2   2   65.16    1.66
  -2   2   1    0.29    0.06
   2   2  -1   -0.03    0.04
   2   2  -1   -0.05    0.04
   2  -2  -1    0.16    0.05
   2  -2  -1    0.04    0.05
   2  -2  -1    0.15    0.05
  -2  -2   1    0.05    0.03
  -2   2   0    8.33    0.32
   2   2   0    7.73    0.27
  -2   2   0    7.82    0.31
   2   2   0    7.65    0.27
  -2   2   0    7.81    0.31
  -2  -2   0    8.00    0.32
   2  -2   0    8.01    0.31
  -2  -2   0    7.71    0.31
   2  -2   0    8.26    0.28
   2  -2   0    7.88    0.32
   2  -2   0    8.00    0.26
   2  -2   0    7.72    0.25
   2  -2   0    8.30    0.32
  -2   2  -1   45.51    1.32
  -2   2  -1   45.26    1.19
  -2   2  -1   45.86    1.41
   2   2   1   45.85    1.38
   2   2   1   46.32    1.14
   2  -2   1   45.70    1.17
   2  -2   1   44.61    1.15
  -2  -2  -1   47.51    1.38
   2  -2   1   45.30    1.40
   2  -2   1   45.67    1.18
  -2  -2  -1   46.89    1.27
   2   2   2   23.05    0.68
  -2   2  -2   23.23    0.69
  -2   2  -2   24.47    0.87
   2   2   2   22.36    0.80
   2   2   2   23.64    0.65
   2  -2   2   23.71    0.85
  -2  -2  -2   25.07    0.83
   2  -2   2   23.55    0.68
   2  -2   2   24.25    0.70
   2  -2   2   23.63    0.66
   2   2   3  159.76    3.82
   2   2   3  157.25    4.51
   2   2   3  165.11    4.33
  -2   2  -3  154.27    3.95
   2   2   3  159.71    3.73
   2  -2   3  155.96    4.59
   2  -2   3  162.94    3.84
  -2  -2  -3  165.05    4.56
   2  -2   3  160.27    3.81
   2   2   4    0.05    0.06
   2   2   4    0.07    0.05
   2   2   4    0.14    0.05
  -2   2  -4    0.02    0.04
   2   2   4    0.07    0.04
  -2  -2  -4    0.10    0.05
   2  -2   4    0.03    0.05
   2  -2   4    0.00    0.05
   2  -2   4    0.06    0.07
   2   2   5   18.67    0.68
   2   2   5   19.06    0.79
   2  -2   5   18.75    0.65
   2  -2   5   18.52    0.85
   2  -2   5   18.64    0.69
   2   2   6    1.23    0.19
   2   2   6    0.83    0.18
   2  -2   6    0.98    0.18
   2  -2   6    0.74    0.19
   2   2   7    6.40    0.41
   2  -2   7    7.24    0.44
   2   2   8   -0.09    0.07
   2  -2   8   -0.02    0.09
  -2   3   9    0.15    0.13
  -2  -3   9    0.17    0.13
  -2   3   8    3.08    0.33
  -2  -3   8    3.05    0.36
  -2   3   7    0.79    0.18
  -2  -3   7    1.03    0.24
  -2  -3   7    0.73    0.18
  -2   3   6   68.10    2.08
  -2   3   6   66.06    1.85
  -2  -3   6   66.84    2.21
  -2  -3   6   70.14    1.74
  -2  -3   6   67.03    1.92
  -2   3   5    6.33    0.34
  -2   3   5    6.33    0.33
  -2  -3   5    6.71    0.37
  -2  -3   5    7.27    0.42
  -2  -3   5    7.00    0.29
  -2   3   4  172.88    3.95
  -2   3   4  175.25    4.14
  -2   3   4  177.07    4.78
   2   3  -4  178.90    4.28
  -2  -3   4  174.98    4.06
  -2  -3   4  165.78    4.90
   2  -3  -4  171.41    3.95
  -2  -3   4  170.88    4.19
  -2  -3   4  170.75    4.31
   2   3  -3  115.42    2.73
  -2   3   3  115.47    2.76
   2   3  -3  114.44    2.84
  -2  -3   3  115.24    2.74
  -2  -3   3  112.54    2.88
  -2  -3   3  116.69    2.81
   2  -3  -3  114.42    2.65
  -2   3   2  202.95    6.36
   2   3  -2  210.00    5.01
   2   3  -2  222.66    5.20
  -2   3   2  220.49    5.04
  -2  -3   2  223.73    5.27
  -2  -3   2  220.29    5.08
  -2  -3   2  218.71    5.03
   2  -3  -2  217.67    4.97
  -2   3   1   12.77    0.47
   2   3  -1   13.05    0.43
  -2   3   1   13.50    0.43
   2   3  -1   13.60    0.41
   2  -3  -1   13.40    0.37
   2  -3  -1   12.51    0.39
   2  -3  -1   12.59    0.43
   2   3   0  231.60    5.54
  -2   3   0  247.20    6.56
   2   3   0  237.90    5.48
  -2   3   0  248.79    6.49
   2  -3   0  236.85    5.51
   2  -3   0  231.65    7.20
   2  -3   0  229.62    6.19
   2  -3   0  238.81    5.51
  -2  -3   0  244.04    6.21
   2  -3   0  232.90    7.34
  -2  -3   0  239.18    6.57
   2   3   1    0.07    0.03
  -2   3  -1    0.15    0.07
  -2   3  -1    0.13    0.04
  -2   3  -1    0.08    0.04
   2   3   1    0.05    0.03
   2   3   1    0.08    0.04
   2  -3   1    0.15    0.05
   2  -3   1    0.09    0.04
   2  -3   1    0.12    0.03
  -2  -3  -1    0.05    0.03
   2  -3   1    0.17    0.04
   2  -3   1    0.23    0.06
   2   3   2    2.42    0.15
   2   3   2    2.26    0.13
  -2   3  -2    2.21    0.21
  -2   3  -2    2.31    0.15
   2   3   2    2.49    0.17
   2  -3   2    2.08    0.19
  -2  -3  -2    2.29    0.17
   2  -3   2    2.60    0.18
   2  -3   2    2.25    0.14
   2  -3   2    2.18    0.14
   2   3   3   56.32    1.78
  -2   3  -3   57.86    1.58
   2   3   3   60.02    1.52
   2   3   3   58.11    1.44
   2  -3   3   58.56    1.53
   2  -3   3   58.23    1.54
   2  -3   3   56.59    1.87
  -2  -3  -3   62.60    1.83
   2  -3   3   59.28    1.55
   2   3   4    5.31    0.28
   2   3   4    5.54    0.33
   2   3   4    5.45    0.23
  -2   3  -4    5.56    0.30
   2  -3   4    5.49    0.39
   2  -3   4    5.39    0.30
   2  -3   4    5.33    0.30
   2   3   5    1.49    0.19
  -2   3  -5    1.16    0.18
   2   3   5    1.30    0.20
   2  -3   5    1.44    0.19
   2  -3   5    0.98    0.21
   2  -3   5    1.06    0.17
   2   3   6    0.10    0.09
   2   3   6    0.12    0.08
   2  -3   6    0.08    0.08
   2  -3   6    0.19    0.12
   2   3   7    1.62    0.23
   2  -3   7    1.58    0.24
   2   3   8    0.09    0.11
   2  -3   8    0.06    0.10
  -2   4   9   10.83    0.58
  -2  -4   9   10.76    0.64
  -2   4   8    0.56    0.17
  -2  -4   8    0.08    0.12
  -2   4   7    1.24    0.20
  -2  -4   7    1.52    0.28
  -2  -4   7    0.79    0.19
  -2   4   6   18.58    0.70
  -2  -4   6   19.64    0.88
  -2  -4   6   19.69    0.64
  -2  -4   6   19.11    0.77
  -2   4   5    1.71    0.19
  -2   4   5    1.70    0.16
  -2  -4   5    1.92    0.25
  -2  -4   5    1.64    0.20
  -2  -4   5    1.96    0.15
  -2  -4   5    2.10    0.24
   2   4  -4  143.05    3.45
  -2   4   4  138.92    3.83
  -2   4   4  138.07    3.34
   2  -4  -4  137.60    3.15
  -2  -4   4  139.54    3.50
  -2  -4   4  133.25    3.99
  -2  -4   4  138.61    3.30
  -2  -4   4  138.16    3.41
   2   4  -3   34.10    0.91
  -2   4   3   32.38    0.90
   2   4  -3   34.04    0.92
  -2  -4   3   34.72    0.97
  -2  -4   3   34.05    0.96
  -2  -4   3   33.15    0.91
   2  -4  -3   32.49    0.83
   2   4  -2   51.90    1.32
  -2   4   2   52.94    1.28
  -2   4   2   51.77    1.46
  -2   4   2   52.06    1.56
  -2  -4   2   50.48    1.33
  -2  -4   2   53.99    1.35
   2  -4  -2   52.06    1.27
  -2  -4   2   52.77    1.34
  -2   4   1   16.96    0.54
  -2   4   1   16.85    0.58
   2   4  -1   17.40    0.52
   2   4  -1   15.98    0.50
   2  -4  -1   16.50    0.53
  -2  -4   1   16.66    0.52
   2  -4  -1   16.30    0.44
   2  -4  -1   15.77    0.49
   2   4   0   15.56    0.47
  -2   4   0   16.26    0.57
   2   4   0   16.09    0.48
  -2   4   0   15.86    0.55
  -2  -4   0   16.51    0.56
   2  -4   0   16.65    0.54
   2  -4   0   15.47    0.44
   2  -4   0   15.24    0.56
   2  -4   0   15.45    0.55
   2   4   1    0.29    0.06
   2   4   1    0.48    0.07
   2   4   1    0.25    0.06
  -2   4  -1    0.54    0.09
  -2   4  -1    0.36    0.09
   2  -4   1    0.58    0.10
  -2  -4  -1    0.40    0.07
   2  -4   1    0.27    0.06
   2  -4   1    0.21    0.05
   2  -4   1    0.24    0.07
   2  -4   1    0.38    0.06
   2   4   2   19.17    0.69
  -2   4  -2   20.97    0.78
  -2   4  -2   19.72    0.62
   2   4   2   19.55    0.60
  -2   4  -2   19.74    0.68
   2   4   2   19.70    0.56
   2  -4   2   19.37    0.77
   2  -4   2   19.41    0.61
   2  -4   2   20.94    0.66
   2  -4   2   19.59    0.59
  -2  -4  -2   20.29    0.70
  -2   4  -3   53.40    1.46
   2   4   3   53.59    1.32
   2   4   3   52.96    1.39
   2   4   3   52.48    1.63
   2  -4   3   52.26    1.40
   2  -4   3   52.20    1.45
  -2  -4  -3   55.57    1.66
   2  -4   3   53.70    1.43
   2  -4   3   50.60    1.74
   2   4   4    0.42    0.09
   2   4   4    0.47    0.11
  -2   4  -4    0.77    0.13
   2   4   4    0.37    0.07
   2  -4   4    0.25    0.11
   2  -4   4    0.60    0.12
   2  -4   4    0.32    0.08
   2  -4   4    0.47    0.11
   2   4   5    7.86    0.39
   2   4   5    8.22    0.44
   2  -4   5    8.37    0.54
   2  -4   5    8.79    0.43
   2  -4   5    8.01    0.41
   2   4   6    9.13    0.45
   2  -4   6    8.45    0.59
   2  -4   6    8.10    0.45
   2  -4   6    8.69    0.44
   2   4   7    1.93    0.26
   2  -4   7    1.90    0.27
   2   4   8    6.71    0.44
   2  -4   8    6.59    0.46
  -2   5   9    0.45    0.16
  -2  -5   9    0.29    0.17
  -2   5   8    4.03    0.32
  -2  -5   8    3.94    0.43
  -2   5   7    3.17    0.31
  -2  -5   7    3.80    0.44
  -2  -5   7    2.46    0.31
  -2   5   6    3.40    0.26
  -2  -5   6    4.21    0.26
  -2  -5   6    4.44    0.37
  -2  -5   6    4.24    0.33
  -2   5   5    4.36    0.23
  -2   5   5    3.85    0.25
  -2  -5   5    4.04    0.24
  -2  -5   5    4.01    0.32
  -2  -5   5    4.26    0.30
  -2  -5   5    4.03    0.28
  -2   5   4    6.10    0.25
  -2   5   4    6.70    0.30
  -2  -5   4    6.30    0.29
  -2  -5   4    6.09    0.32
  -2  -5   4    6.35    0.38
  -2  -5   4    6.61    0.34
   2  -5  -4    6.20    0.18
  -2   5   3   11.56    0.38
  -2   5   3   11.82    0.36
  -2   5   3   11.34    0.35
   2   5  -3   11.17    0.37
   2   5  -3   11.77    0.42
  -2   5   3   11.40    0.47
  -2  -5   3   11.39    0.42
  -2  -5   3   11.31    0.43
   2  -5  -3   11.19    0.33
  -2  -5   3   11.59    0.41
  -2   5   2    0.62    0.06
  -2   5   2    0.86    0.07
   2   5  -2    0.79    0.08
   2   5  -2    0.87    0.12
  -2   5   2    0.76    0.12
   2  -5  -2    0.83    0.10
  -2  -5   2    1.06    0.13
  -2  -5   2    0.90    0.08
  -2  -5   2    0.80    0.11
  -2   5   1   90.80    2.57
   2   5  -1   92.56    2.22
  -2   5   1   94.31    2.61
   2  -5  -1   90.97    2.56
   2  -5  -1   93.43    2.14
  -2  -5   1   93.89    2.24
  -2  -5   1   90.67    2.43
   2  -5  -1   91.24    2.63
   2  -5  -1   87.78    2.21
   2   5   0    1.45    0.11
   2   5   0    1.31    0.10
  -2   5   0    1.34    0.13
   2  -5   0    1.52    0.09
   2  -5   0    1.40    0.12
   2  -5   0    1.11    0.13
  -2  -5   0    1.27    0.12
   2  -5   0    1.38    0.12
   2  -5   0    1.27    0.11
   2   5   1   12.26    0.41
   2   5   1   12.14    0.48
  -2   5  -1   11.91    0.46
   2   5   1   12.57    0.40
  -2   5  -1   12.17    0.52
   2  -5   1   12.34    0.42
  -2  -5  -1   12.76    0.48
   2  -5   1   12.77    0.38
   2  -5   1   12.75    0.47
   2  -5   1   13.72    0.46
   2  -5   1   13.57    0.50
   2  -5   1   12.10    0.52
   2   5   2    3.20    0.18
   2   5   2    3.28    0.16
   2   5   2    3.06    0.20
  -2   5  -2    2.97    0.20
   2  -5   2    2.81    0.22
   2  -5   2    2.59    0.24
   2  -5   2    3.26    0.19
   2  -5   2    3.38    0.18
  -2  -5  -2    3.13    0.20
  -2   5  -3   69.43    1.83
   2   5   3   68.70    1.75
   2   5   3   66.95    2.04
   2   5   3   68.85    1.66
   2  -5   3   68.28    1.82
  -2  -5  -3   71.19    2.07
   2  -5   3   69.08    1.76
   2  -5   3   63.06    2.16
   2  -5   3   69.08    1.83
   2   5   4    4.84    0.27
   2   5   4    4.77    0.30
   2   5   4    4.99    0.21
  -2   5  -4    5.35    0.30
   2  -5   4    4.25    0.37
   2  -5   4    4.57    0.31
   2  -5   4    5.04    0.27
   2  -5   4    5.35    0.30
   2   5   5    3.67    0.25
   2   5   5    3.57    0.27
   2  -5   5    3.85    0.28
   2  -5   5    3.79    0.36
   2  -5   5    3.57    0.28
   2   5   6    1.97    0.24
   2  -5   6    2.30    0.27
   2  -5   6    2.13    0.26
   2   5   7    0.67    0.16
   2  -5   7    0.90    0.19
   2   5   8    3.04    0.35
   2  -5   8    2.16    0.31
  -2   6   9    0.16    0.12
  -2  -6   9    0.11    0.14
  -2   6   8    1.10    0.20
  -2  -6   8    1.32    0.25
  -2   6   7    2.86    0.29
  -2  -6   7    4.06    0.28
  -2  -6   7    4.17    0.41
  -2  -6   7    3.89    0.45
  -2   6   6    0.02    0.07
  -2  -6   6    0.05    0.07
  -2  -6   6    0.09    0.07
  -2  -6   6    0.19    0.11
  -2  -6   6    0.05    0.09
  -2   6   5   11.91    0.47
  -2   6   5   11.93    0.41
  -2  -6   5   12.60    0.48
  -2  -6   5   12.22    0.63
  -2  -6   5   11.71    0.52
  -2  -6   5   12.37    0.55
  -2   6   4    1.77    0.14
  -2   6   4    1.75    0.08
  -2   6   4    2.15    0.18
  -2  -6   4    1.68    0.17
  -2  -6   4    1.25    0.19
  -2  -6   4    1.84    0.21
   2  -6  -4    1.84    0.08
  -2  -6   4    2.05    0.18
  -2   6   3  101.45    2.42
  -2   6   3   98.48    2.91
  -2  -6   3  102.12    2.49
  -2  -6   3  103.79    2.58
  -2  -6   3  101.11    2.52
   2  -6  -3  101.26    2.37
   2   6  -2   31.22    0.89
  -2   6   2   31.21    0.92
   2   6  -2   32.14    0.89
  -2   6   2   31.91    0.80
  -2   6   2   33.17    1.03
   2  -6  -2   31.94    0.85
  -2  -6   2   32.03    0.86
  -2  -6   2   32.74    0.90
   2  -6  -2   32.38    0.91
  -2  -6   2   32.58    0.90
   2   6  -1    1.03    0.12
  -2   6   1    0.45    0.08
  -2   6   1    0.44    0.08
   2  -6  -1    0.49    0.05
   2  -6  -1    0.63    0.08
  -2  -6   1    0.63    0.07
  -2  -6   1    0.59    0.09
   2  -6  -1    0.40    0.08
   2  -6  -1    0.40    0.08
   2   6   0   91.09    2.21
   2   6   0   92.25    2.21
  -2   6   0   94.56    2.64
  -2  -6   0   91.60    2.23
   2  -6   0   91.33    2.48
   2  -6   0   89.61    2.62
   2  -6   0   91.37    2.27
   2  -6   0   88.23    2.62
   2  -6   0   92.49    2.15
  -2   6  -1    4.07    0.27
   2   6   1    3.97    0.20
   2   6   1    4.36    0.20
  -2   6  -1    3.92    0.22
   2  -6   1    3.69    0.24
   2  -6   1    3.95    0.27
   2  -6   1    3.89    0.17
   2  -6   1    4.46    0.22
  -2  -6  -1    4.31    0.23
   2  -6   1    3.92    0.21
   2   6   2  105.83    3.03
   2   6   2  107.42    2.52
   2   6   2  106.92    2.58
  -2   6  -2  102.56    2.88
  -2  -6  -2  109.41    3.03
   2  -6   2  106.42    2.57
   2  -6   2  107.94    2.68
   2  -6   2  104.71    2.69
   2  -6   2  103.39    3.15
  -2   6  -3    0.09    0.06
   2   6   3    0.24    0.07
   2   6   3    0.15    0.06
   2   6   3    0.28    0.06
  -2   6  -3    0.15    0.06
   2  -6   3    0.13    0.09
   2  -6   3    0.17    0.06
   2  -6   3    0.31    0.11
  -2  -6  -3    0.24    0.08
   2  -6   3    0.12    0.05
   2   6   4    1.90    0.18
   2   6   4    2.15    0.18
   2  -6   4    1.88    0.20
   2  -6   4    1.76    0.27
   2  -6   4    1.93    0.24
   2  -6   4    2.23    0.22
   2   6   5    0.51    0.11
   2   6   5    0.53    0.12
   2  -6   5    0.53    0.13
   2  -6   5    0.60    0.15
   2  -6   5    0.62    0.19
   2   6   6   12.77    0.56
   2  -6   6   12.49    0.59
   2  -6   6   13.15    0.60
   2   6   7    2.30    0.28
   2  -6   7    1.84    0.27
   2   6   8    9.46    0.54
   2  -6   8    9.08    0.56
  -2  -7   9    0.10    0.15
  -2   7   8    5.87    0.37
  -2  -7   8    6.34    0.47
  -2   7   7   11.88    0.53
  -2  -7   7   12.58    0.64
  -2  -7   7   12.59    0.55
  -2   7   6   15.59    0.60
  -2  -7   6   16.92    0.62
  -2  -7   6   17.28    0.71
  -2  -7   6   15.24    0.69
  -2  -7   6   17.04    0.84
  -2   7   5   17.06    0.65
  -2   7   5   15.75    0.55
  -2  -7   5   14.76    0.63
  -2  -7   5   16.32    0.59
  -2  -7   5   14.61    0.62
  -2  -7   5   14.87    0.74
  -2   7   4    9.95    0.45
  -2   7   4    9.14    0.36
  -2  -7   4   10.37    0.42
  -2  -7   4   10.47    0.54
  -2  -7   4   10.49    0.45
  -2  -7   4   11.96    0.48
  -2   7   3    1.25    0.15
  -2   7   3    1.06    0.10
   2  -7  -3    1.09    0.09
  -2  -7   3    1.32    0.16
  -2  -7   3    1.20    0.13
  -2  -7   3    1.33    0.15
   2   7  -2   83.90    2.16
  -2   7   2   88.78    2.40
  -2   7   2   89.75    2.51
  -2   7   2   86.72    2.03
   2  -7  -2   88.43    2.12
  -2  -7   2   86.98    2.16
   2  -7  -2   86.33    2.39
  -2  -7   2   86.17    2.17
  -2  -7   2   87.64    2.17
  -2   7   1   27.63    0.86
   2   7  -1   28.12    0.80
  -2  -7   1   28.46    0.80
   2  -7  -1   27.16    0.93
   2  -7  -1   27.39    0.86
   2  -7  -1   27.31    0.80
  -2  -7   1   26.84    0.80
  -2   7   0   61.33    1.83
   2   7   0   60.42    1.53
   2   7   0   60.93    1.54
   2  -7   0   60.67    1.83
   2  -7   0   60.74    1.84
  -2  -7   0   62.05    1.56
   2  -7   0   64.08    1.73
   2  -7   0   60.49    1.61
   2  -7   0   61.13    1.46
  -2   7  -1    6.42    0.35
   2   7   1    6.52    0.27
   2   7   1    5.84    0.26
   2  -7   1    6.43    0.28
   2  -7   1    6.28    0.28
  -2  -7  -1    6.29    0.27
  -2  -7  -1    6.24    0.30
   2  -7   1    6.44    0.36
   2  -7   1    6.61    0.24
   2  -7   1    5.98    0.32
  -2   7  -2   12.13    0.47
   2   7   2   11.29    0.42
   2   7   2   12.63    0.40
   2  -7   2   12.79    0.52
   2  -7   2   12.61    0.60
   2  -7   2   11.46    0.46
  -2  -7  -2   11.22    0.47
   2  -7   2   13.01    0.42
  -2   7  -3    0.09    0.06
   2   7   3    0.18    0.07
   2   7   3    0.17    0.07
   2   7   3    0.24    0.06
   2  -7   3    0.20    0.11
   2  -7   3    0.25    0.08
  -2  -7  -3    0.20    0.08
   2  -7   3    0.46    0.13
   2  -7   3    0.22    0.07
   2   7   4    0.12    0.06
  -2   7  -4    0.07    0.06
   2   7   4    0.04    0.05
   2  -7   4    0.05    0.10
   2  -7   4    0.07    0.06
   2  -7   4    0.09    0.06
   2  -7   4    0.00    0.08
   2   7   5    0.30    0.10
   2  -7   5    0.17    0.13
   2  -7   5    0.37    0.11
   2  -7   5    0.27    0.13
   2   7   6    2.82    0.29
   2  -7   6    2.66    0.30
   2  -7   6    2.72    0.32
   2   7   7    0.57    0.16
   2  -7   7    0.58    0.17
   2   7   8    2.09    0.29
   2  -7   8    2.34    0.32
  -2  -8   9    2.89    0.39
  -2  -8   8    1.17    0.25
  -2   8   7   19.44    0.69
  -2  -8   7   17.42    0.81
  -2  -8   7   19.31    0.74
  -2   8   6    1.35    0.17
  -2  -8   6    1.16    0.21
  -2  -8   6    1.56    0.22
  -2  -8   6    1.51    0.20
  -2  -8   6    1.00    0.22
  -2   8   5   35.64    1.01
  -2  -8   5   32.11    1.32
  -2  -8   5   37.41    1.16
  -2  -8   5   36.59    1.15
  -2  -8   5   36.98    1.08
  -2   8   4    1.99    0.14
  -2   8   4    1.82    0.17
  -2  -8   4    1.99    0.26
  -2  -8   4    2.12    0.21
  -2  -8   4    2.00    0.20
  -2  -8   4    2.12    0.23
  -2   8   3    7.17    0.33
   2   8  -3    6.92    0.24
  -2   8   3    6.75    0.24
   2  -8  -3    6.80    0.26
  -2  -8   3    6.56    0.31
  -2  -8   3    7.35    0.34
  -2  -8   3    6.94    0.33
  -2   8   2    0.06    0.05
  -2   8   2    0.00    0.02
  -2  -8   2    0.09    0.06
   2  -8  -2   -0.04    0.03
   2  -8  -2    0.01    0.02
  -2  -8   2    0.02    0.03
   2  -8  -2   -0.02    0.04
  -2  -8   2   -0.02    0.04
   2   8  -1    2.61    0.18
  -2   8   1    2.67    0.17
   2  -8  -1    2.64    0.20
   2  -8  -1    2.96    0.20
  -2  -8   1    3.11    0.19
  -2  -8   1    2.68    0.14
   2  -8  -1    2.59    0.17
   2   8   0   75.08    1.90
  -2   8   0   79.62    2.25
   2   8   0   75.40    1.88
   2  -8   0   74.16    2.25
   2  -8   0   74.77    2.26
   2  -8   0   78.77    2.12
  -2  -8   0   78.02    1.92
   2  -8   0   77.13    1.98
   2  -8   0   75.51    1.80
  -2   8  -1    0.14    0.07
   2   8   1    0.04    0.03
   2   8   1    0.09    0.05
  -2  -8  -1    0.03    0.04
   2  -8   1    0.04    0.03
   2  -8   1    0.07    0.04
   2  -8   1    0.18    0.08
  -2  -8  -1    0.10    0.05
   2  -8   1    0.31    0.10
  -2   8  -2   67.66    1.93
   2   8   2   67.88    1.69
   2   8   2   67.98    1.74
  -2  -8  -2   68.98    2.02
   2  -8   2   68.52    1.87
   2  -8   2   66.96    2.18
  -2  -8  -2   70.03    1.71
   2  -8   2   69.04    1.72
   2   8   3   79.53    2.32
   2   8   3   78.88    1.91
  -2   8  -3   77.35    2.22
   2   8   3   77.99    2.00
  -2  -8  -3   80.48    2.32
   2  -8   3   75.15    2.52
   2  -8   3   79.22    2.01
   2  -8   3   77.93    2.12
   2  -8   3   80.62    2.15
  -2  -8  -3   78.15    1.91
   2   8   4   26.42    0.82
  -2   8  -4   25.13    0.90
   2   8   4   26.62    0.92
   2  -8   4   26.06    0.95
   2  -8   4   26.20    0.85
   2  -8   4   25.56    1.12
   2  -8   4   25.91    0.88
   2   8   5   37.68    1.13
   2  -8   5   38.92    1.28
   2  -8   5   38.76    1.19
   2  -8   5   36.38    1.52
   2   8   6    8.38    0.43
   2  -8   6    7.41    0.49
   2  -8   6    7.58    0.45
   2   8   7   12.14    0.59
   2  -8   7   13.43    0.66
  -2  -9   8    0.83    0.21
  -2  -9   7   12.09    0.63
  -2  -9   7   11.48    0.56
  -2   9   6    7.92    0.35
  -2  -9   6    7.35    0.41
  -2  -9   6    7.38    0.54
  -2  -9   6    8.32    0.47
  -2  -9   6    7.19    0.45
  -2   9   5   32.98    0.90
  -2  -9   5   32.04    1.06
  -2  -9   5   29.59    1.24
  -2  -9   5   32.75    1.08
  -2  -9   5   32.34    1.01
  -2   9   4   19.76    0.69
  -2   9   4   19.01    0.55
  -2  -9   4   16.82    0.80
  -2  -9   4   19.71    0.70
  -2  -9   4   18.83    0.67
  -2  -9   4   19.78    0.70
  -2   9   3   80.97    2.29
  -2   9   3   77.65    1.86
  -2  -9   3   77.85    2.03
  -2  -9   3   77.57    2.03
  -2  -9   3   80.67    2.07
   2  -9  -3   78.05    1.93
  -2  -9   2  117.27    2.90
  -2  -9   2  120.24    2.89
   2  -9  -2  116.37    3.43
   2  -9  -2  119.48    2.88
   2  -9  -2  119.41    3.24
  -2   9   1   29.80    0.92
   2   9  -1   29.67    0.87
  -2  -9   1   29.43    0.86
   2  -9  -1   29.18    0.93
   2  -9  -1   27.52    0.99
   2  -9  -1   28.30    0.87
  -2  -9   1   29.35    0.84
  -2   9   0   44.37    1.33
   2   9   0   42.05    1.13
   2  -9   0   39.59    1.32
   2  -9   0   41.27    1.01
  -2  -9   0   40.90    1.13
   2  -9   0   40.86    1.33
   2  -9   0   41.15    1.20
   2   9   1    6.14    0.28
   2   9   1    6.31    0.27
   2  -9   1    5.87    0.23
  -2  -9  -1    6.15    0.28
   2  -9   1    6.32    0.38
   2  -9   1    6.14    0.35
  -2  -9  -1    6.78    0.33
   2  -9   1    6.39    0.29
   2   9   2   24.04    0.71
   2   9   2   22.96    0.68
  -2  -9  -2   23.18    0.68
   2  -9   2   22.97    0.95
  -2  -9  -2   23.70    0.80
   2  -9   2   22.62    0.83
   2  -9   2   23.79    0.69
   2  -9   2   22.95    0.77
  -2   9  -3   17.78    0.67
   2   9   3   19.34    0.56
   2   9   3   19.92    0.63
   2  -9   3   17.79    0.86
   2  -9   3   18.14    0.62
  -2  -9  -3   19.11    0.56
   2  -9   3   17.43    0.67
   2  -9   3   18.49    0.75
  -2  -9  -3   19.53    0.70
   2   9   4    6.33    0.33
  -2   9  -4    6.43    0.35
   2  -9   4    5.94    0.48
   2  -9   4    6.31    0.42
   2  -9   4    7.31    0.36
   2   9   5   12.04    0.51
   2  -9   5   12.09    0.54
   2  -9   5   10.78    0.60
   2   9   6    3.41    0.27
   2  -9   6    3.04    0.37
   2  -9   6    3.09    0.33
   2   9   7    1.37    0.22
   2  -9   7    1.31    0.24
  -2 -10   8    1.13    0.25
  -2 -10   7    0.33    0.13
  -2 -10   7    0.33    0.15
  -2 -10   6    0.89    0.18
  -2 -10   6    0.65    0.18
  -2 -10   6    0.79    0.16
  -2 -10   5    1.70    0.27
  -2 -10   5    1.62    0.23
  -2 -10   5    1.93    0.22
  -2 -10   5    1.96    0.24
  -2  10   4    4.29    0.24
  -2 -10   4    4.08    0.34
  -2 -10   4    4.15    0.28
  -2 -10   4    4.25    0.28
  -2 -10   4    4.22    0.28
  -2  10   3    9.82    0.27
  -2 -10   3   10.52    0.42
  -2 -10   3   10.33    0.44
  -2 -10   3   10.32    0.43
   2 -10  -3    9.55    0.37
  -2 -10   2   21.38    0.72
   2 -10  -2   22.18    0.84
  -2 -10   2   22.90    0.69
   2 -10  -2   20.97    0.70
   2 -10  -2   21.94    0.67
   2 -10  -1    2.39    0.23
   2 -10  -1    2.49    0.18
  -2 -10   1    2.60    0.19
  -2 -10   1    2.56    0.14
   2 -10  -1    2.17    0.20
  -2  10   0    2.01    0.18
   2  10   0    1.97    0.19
   2 -10   0    1.64    0.20
   2 -10   0    1.90    0.22
   2 -10   0    1.90    0.09
   2 -10   0    1.82    0.18
  -2 -10   0    1.67    0.17
   2  10   1   16.10    0.54
   2  10   1   16.19    0.52
  -2 -10  -1   16.60    0.63
   2 -10   1   16.43    0.47
  -2 -10  -1   15.49    0.53
   2 -10   1   15.88    0.70
   2 -10   1   16.28    0.56
   2 -10   1   15.66    0.63
   2  10   2   11.35    0.42
   2  10   2   11.42    0.43
  -2 -10  -2   11.71    0.42
  -2 -10  -2   11.62    0.48
   2 -10   2   11.76    0.41
   2 -10   2   12.27    0.56
   2 -10   2   11.49    0.48
   2 -10   2   11.95    0.62
  -2  10  -3   10.43    0.44
   2  10   3   10.64    0.42
   2  10   3   11.37    0.39
   2 -10   3   10.02    0.47
   2 -10   3   10.44    0.62
   2 -10   3   10.23    0.42
   2 -10   3   10.41    0.55
  -2 -10  -3   10.31    0.37
   2  10   4    8.00    0.38
   2 -10   4    8.41    0.58
   2 -10   4    7.94    0.39
   2 -10   4    8.52    0.51
   2  10   5    0.47    0.12
   2 -10   5    0.17    0.13
   2 -10   5    0.37    0.12
   2  10   6    0.60    0.14
   2 -10   6    0.40    0.18
   2 -10   6    0.72    0.17
   2 -10   7   10.46    0.62
   2 -10   7    8.93    0.54
  -2 -11   8   -0.14    0.10
  -2 -11   7    1.77    0.28
  -2 -11   7    1.95    0.27
  -2 -11   6    0.14    0.11
  -2 -11   6    0.09    0.09
  -2 -11   5    5.89    0.37
  -2 -11   5    5.55    0.36
  -2 -11   5    5.92    0.36
  -2 -11   5    5.71    0.45
  -2 -11   4    8.96    0.43
  -2 -11   4    8.89    0.43
  -2 -11   4    8.56    0.42
  -2 -11   4    7.85    0.51
  -2 -11   3    5.94    0.32
   2 -11  -3    5.60    0.28
  -2 -11   3    6.00    0.30
  -2 -11   3    6.11    0.33
   2 -11  -2    1.19    0.17
   2 -11  -2    1.42    0.20
  -2 -11   2    1.07    0.14
  -2 -11   2    1.06    0.15
   2 -11  -2    1.26    0.10
   2 -11  -1   16.66    0.61
   2 -11  -1   15.69    0.66
   2 -11  -1   15.95    0.61
  -2 -11   1   15.99    0.58
  -2 -11   1   16.24    0.51
  -2  11   0   15.30    0.60
   2 -11   0   14.48    0.59
   2 -11   0   14.75    0.62
   2 -11   0   14.70    0.62
   2 -11   0   14.59    0.40
  -2 -11   0   14.61    0.53
   2  11   1    0.34    0.08
  -2 -11  -1    0.29    0.08
   2 -11   1    0.31    0.12
   2 -11   1    0.27    0.07
  -2 -11  -1    0.45    0.10
   2 -11   1    0.45    0.14
   2 -11   1    0.35    0.06
   2  11   2    6.33    0.29
  -2 -11  -2    6.55    0.33
   2 -11   2    6.06    0.40
   2 -11   2    5.93    0.43
   2 -11   2    6.32    0.27
   2 -11   2    5.76    0.33
  -2 -11  -2    6.30    0.29
   2  11   3   11.74    0.45
   2 -11   3   10.90    0.65
   2 -11   3   11.16    0.44
   2 -11   3   12.16    0.60
   2 -11   3   10.78    0.50
   2  11   4    0.81    0.14
   2 -11   4    0.72    0.13
   2 -11   4    0.96    0.22
   2 -11   4    0.68    0.20
   2  11   5    0.56    0.13
   2 -11   5    0.70    0.15
   2 -11   5    0.56    0.19
   2 -11   6    2.29    0.35
   2 -11   6    1.99    0.26
   2 -11   7    2.72    0.33
   2 -11   7    2.59    0.37
  -2 -12   8    0.12    0.13
  -2 -12   8   -0.01    0.12
  -2 -12   7   12.38    0.66
  -2 -12   7   13.25    0.65
  -2 -12   6    0.27    0.12
  -2 -12   6    0.13    0.10
  -2 -12   5    1.71    0.23
  -2 -12   5    1.56    0.23
  -2 -12   4    0.20    0.10
  -2 -12   4   -0.01    0.08
  -2 -12   4    0.00    0.05
  -2 -12   4    0.06    0.06
  -2 -12   3   15.71    0.62
   2 -12  -3   16.71    0.57
  -2 -12   3   16.01    0.75
  -2 -12   3   15.82    0.58
  -2 -12   3   16.21    0.60
   2 -12  -2    4.31    0.28
  -2 -12   2    3.91    0.26
   2 -12  -2    4.57    0.21
  -2 -12   2    4.68    0.25
  -2 -12   1   23.37    0.70
  -2 -12   1   23.00    0.68
   2 -12  -1   23.89    0.80
  -2 -12   1   21.27    0.74
   2 -12  -1   23.50    0.81
   2 -12   0    1.31    0.19
   2 -12   0    1.56    0.21
   2 -12   0    1.62    0.22
  -2 -12   0    1.63    0.18
   2  12   1    0.33    0.08
   2 -12   1    0.05    0.09
  -2 -12  -1    0.09    0.06
   2 -12   1    0.15    0.05
   2 -12   1    0.15    0.11
  -2 -12  -1    0.20    0.08
   2 -12   1    0.13    0.05
   2  12   2   51.83    1.33
   2 -12   2   50.11    1.29
   2 -12   2   47.71    1.73
  -2 -12  -2   48.84    1.31
   2 -12   2   49.22    1.52
   2 -12   2   48.81    1.45
   2  12   3   33.49    0.97
   2 -12   3   32.38    1.08
   2 -12   3   31.79    1.33
   2 -12   3   31.73    1.15
   2 -12   3   33.57    0.97
   2  12   4    3.78    0.25
   2 -12   4    2.83    0.36
   2 -12   4    3.32    0.24
   2 -12   5   42.36    1.31
   2 -12   5   43.67    1.51
   2 -12   6    0.19    0.17
   2 -12   6    0.33    0.13
   2 -12   7    1.73    0.34
   2 -12   7    1.89    0.28
  -2 -13   7    1.43    0.27
  -2 -13   7    1.53    0.25
  -2 -13   6   12.95    0.65
  -2 -13   6   13.95    0.65
  -2 -13   5    0.33    0.13
  -2 -13   5    0.35    0.12
  -2 -13   4   21.62    0.81
  -2 -13   4   21.82    0.99
  -2 -13   4   22.17    0.79
  -2 -13   3    1.14    0.15
  -2 -13   3    1.42    0.19
  -2 -13   3    1.13    0.18
  -2 -13   3    1.34    0.23
   2 -13  -3    1.25    0.17
  -2 -13   2   31.32    0.90
   2 -13  -2   29.58    0.95
  -2 -13   2   28.11    0.94
   2 -13  -1    6.20    0.37
  -2 -13   1    6.29    0.34
  -2 -13   1    6.60    0.29
   2 -13  -1    6.50    0.35
   2 -13   0   53.94    1.77
   2 -13   0   56.28    1.61
  -2 -13   0   53.40    1.49
   2 -13   0   56.67    1.62
   2 -13   1   30.38    1.17
  -2 -13  -1   31.44    0.93
   2 -13   1   30.24    1.06
   2  13   2   12.26    0.45
  -2 -13  -2   11.91    0.45
   2 -13   2   12.47    0.54
   2 -13   2   12.31    0.61
   2 -13   2   11.45    0.66
   2 -13   2   11.68    0.42
   2 -13   3    2.03    0.20
   2 -13   3    1.44    0.21
   2 -13   3    1.95    0.32
   2 -13   3    1.79    0.28
   2 -13   4    0.41    0.17
   2 -13   4    0.42    0.11
   2 -13   5    0.94    0.18
   2 -13   5    0.94    0.24
   2 -13   6    0.29    0.13
   2 -13   6    0.17    0.17
  -2 -14   7    2.21    0.32
  -2 -14   7    1.83    0.29
  -2 -14   6    0.00    0.08
  -2 -14   6    0.03    0.11
  -2 -14   5    5.58    0.38
  -2 -14   5    4.99    0.36
  -2 -14   4    4.67    0.33
  -2 -14   4    5.03    0.42
  -2 -14   4    4.50    0.32
  -2 -14   3    0.84    0.16
   2 -14  -3    0.82    0.15
  -2 -14   3    0.89    0.20
  -2 -14   3    0.96    0.16
   2 -14  -2    0.24    0.12
  -2 -14   2    0.42    0.10
  -2 -14   2    0.17    0.08
  -2 -14   1    0.56    0.10
   2 -14  -1    0.51    0.12
   2 -14  -1    0.71    0.17
  -2 -14   1    0.93    0.16
  -2 -14   0   81.01    2.12
   2 -14   0   80.19    2.23
   2 -14   0   83.24    2.52
  -2 -14  -1    3.02    0.22
   2 -14   1    3.10    0.33
   2 -14   1    3.62    0.33
  -2 -14  -2   18.99    0.65
   2 -14   2   19.66    0.75
   2 -14   2   20.28    0.94
   2 -14   2   20.69    0.85
   2 -14   3    2.91    0.39
   2 -14   3    3.06    0.22
   2 -14   3    2.72    0.36
   2 -14   3    3.28    0.32
   2 -14   4   13.14    0.71
   2 -14   4   12.70    0.53
   2 -14   5    5.62    0.56
   2 -14   5    4.95    0.33
   2 -14   6   11.36    0.72
   2 -14   6    9.83    0.53
  -2 -15   7    8.20    0.53
  -2 -15   7    8.74    0.56
  -2 -15   6    2.64    0.33
  -2 -15   6    2.25    0.31
  -2 -15   5   24.72    0.92
  -2 -15   5   24.30    0.94
  -2 -15   4    0.76    0.16
  -2 -15   4    0.74    0.17
  -2 -15   3   16.46    0.62
  -2 -15   3   15.68    0.79
  -2 -15   3   15.82    0.67
   2 -15  -2    9.26    0.46
  -2 -15   2    8.44    0.44
  -2 -15   2    9.16    0.53
  -2 -15   2    8.15    0.38
  -2 -15   1    7.37    0.39
   2 -15  -1    8.25    0.46
  -2 -15   0   31.72    1.00
   2 -15   0   31.45    1.17
   2 -15   0   32.19    1.10
   2 -15   1   10.63    0.57
  -2 -15  -1   11.22    0.47
   2 -15   1   10.94    0.61
  -2 -15  -2    0.08    0.07
   2 -15   2   -0.05    0.09
   2 -15   2    0.19    0.14
   2 -15   3    0.78    0.21
   2 -15   4    0.21    0.16
   2 -15   5    2.37    0.38
   2 -15   5    2.42    0.27
   2 -15   6    0.45    0.21
   2 -15   6    0.65    0.17
  -2 -16   7    1.32    0.26
  -2 -16   7    1.14    0.26
  -2 -16   6    0.23    0.13
  -2 -16   6    0.08    0.12
  -2 -16   5    0.30    0.14
  -2 -16   5    0.44    0.15
  -2 -16   4    3.48    0.28
  -2 -16   4    3.32    0.35
  -2 -16   3    0.66    0.15
  -2 -16   3    0.73    0.14
  -2 -16   3    0.72    0.19
  -2 -16   2    2.35    0.31
  -2 -16   2    2.70    0.29
   2 -16  -2    2.43    0.28
  -2 -16   1   15.47    0.64
   2 -16  -1   16.20    0.69
  -2 -16   0    5.88    0.35
   2 -16   0    6.20    0.41
   2 -16   0    5.60    0.40
   2 -16   1   12.92    0.69
   2 -16   1   13.04    0.66
  -2 -16  -1   13.13    0.54
   2 -16   2   -0.04    0.11
  -2 -16  -2    0.08    0.07
   2 -16   2    0.17    0.15
   2 -16   3    0.51    0.19
   2 -16   4    1.55    0.30
   2 -16   5    0.27    0.19
  -2 -17   6    0.07    0.11
  -2 -17   6   -0.09    0.10
  -2 -17   5    5.60    0.42
  -2 -17   4   13.06    0.64
  -2 -17   3    0.87    0.19
   2 -17  -2   21.09    0.83
  -2 -17   2   21.42    0.96
  -2 -17   2   21.76    0.83
  -2 -17   1    0.06    0.07
  -2 -17   1    0.06    0.10
   2 -17  -1    0.02    0.10
   2 -17   0   27.85    1.05
  -2 -17   0   27.35    0.93
  -2 -17  -1    0.04    0.08
   2 -17   1    0.14    0.14
   2 -17   1    0.04    0.12
   2 -17   2   16.72    0.82
   2 -17   2   18.09    0.91
   2 -17   3    1.41    0.29
   2 -17   4    0.95    0.26
   2 -17   5    0.16    0.17
  -2 -18   6    2.85    0.38
  -2 -18   5    0.07    0.10
  -2 -18   4    0.22    0.12
  -2 -18   3    0.02    0.09
   2 -18  -2    0.25    0.14
  -2 -18   2    0.07    0.09
  -2 -18   2    0.35    0.14
  -2 -18   1    0.46    0.15
  -2 -18   1    0.74    0.16
   2 -18  -1    0.31    0.15
  -2 -18   0    6.04    0.37
   2 -18   0    6.10    0.45
  -2 -18  -1   13.06    0.57
   2 -18   1   13.85    0.71
   2 -18   2    0.16    0.16
   2 -18   3   31.20    1.26
   2 -18   4    0.91    0.27
   2 -18   5   15.62    0.90
  -2 -19   5    1.40    0.27
  -2 -19   4    3.76    0.40
  -2 -19   3    7.12    0.47
   2 -19  -2    1.35    0.25
  -2 -19   2    1.58    0.26
   2 -19  -1    0.87    0.22
  -2 -19   1    0.94    0.19
   2 -19   0    3.94    0.42
  -2 -19   0    3.86    0.31
   2 -19   1    2.60    0.36
  -2 -19  -1    2.01    0.24
   2 -19   2    0.34    0.18
   2 -19   3    1.65    0.33
   2 -19   4    0.10    0.17
  -2 -20   5    0.02    0.11
  -2 -20   4    0.51    0.18
  -2 -20   3    0.49    0.17
  -2 -20   2    3.24    0.36
  -2 -20   1    0.13    0.10
   2 -20  -1    0.13    0.14
   2 -20   0   15.92    0.79
  -2 -20   0   15.52    0.68
   2 -20   1    1.53    0.30
  -2 -20  -1    1.60    0.23
   2 -20   2    3.35    0.43
   2 -20   3    0.74    0.25
  -2 -21   4    0.11    0.13
  -2 -21   3   12.44    0.68
  -2 -21   2    0.95    0.21
   2 -21  -1   13.57    0.72
  -2 -21   1   14.00    0.68
  -2 -21   0    0.23    0.12
   2 -21   0    0.04    0.14
   2 -21   1    9.27    0.62
   2 -21   2    2.08    0.37
   2 -21   3    3.04    0.45
  -2 -22   3   -0.11    0.08
  -2 -22   2    1.10    0.24
   2 -22  -1   11.71    0.69
  -2 -22   1   10.84    0.61
   2 -22   0    0.07    0.16
  -2 -22   0    0.21    0.13
   2 -22   1    0.10    0.17
   2 -22   2    2.23    0.39
  -3   0   9   -0.09    0.10
  -3   0   8    1.47    0.25
  -3   0   7   -0.05    0.07
  -3   0   7   -0.07    0.07
  -3   0   6    7.39    0.42
  -3   0   6    6.88    0.40
   3   0  -5    0.00    0.03
  -3   0   5    0.01    0.03
  -3   0   5   -0.01    0.05
  -3   0   5   -0.04    0.04
   3   0  -4   20.43    0.67
  -3   0   4   19.37    0.66
   3   0  -4   20.50    0.59
   3   0  -3    0.01    0.03
   3   0  -3    0.00    0.02
  -3   0   3    0.01    0.03
  -3   0   2   11.50    0.44
   3   0  -2   10.63    0.37
   3   0  -2   11.09    0.36
   3   0  -1    0.00    0.01
   3   0  -1    0.01    0.03
   3   0  -1    0.05    0.03
   3   0  -1    0.09    0.04
   3   0  -1    0.10    0.04
  -3   0   1    0.01    0.03
   3   0  -1    0.01    0.01
  -3   0   0    8.32    0.38
   3   0   0    8.53    0.38
   3   0   0    8.33    0.37
   3   0   0    8.61    0.32
  -3   0   0    9.07    0.27
  -3   0   0    8.91    0.38
  -3   0  -1   -0.03    0.02
  -3   0  -1    0.05    0.05
   3   0   1   -0.02    0.02
  -3   0  -1    0.04    0.03
   3   0   1    0.00    0.03
  -3   0  -1    0.03    0.04
   3   0   1    0.10    0.06
   3   0   2   26.08    0.76
   3   0   2   26.25    0.80
  -3   0  -2   26.42    0.74
   3   0   2   25.15    0.93
   3   0   3    0.06    0.06
   3   0   3   -0.02    0.04
  -3   0  -3   -0.03    0.03
   3   0   3    0.16    0.05
   3   0   3    0.06    0.05
   3   0   4   43.98    1.21
   3   0   4   41.08    1.49
   3   0   4   44.94    1.27
   3   0   4   44.55    1.33
   3   0   5    0.10    0.07
   3   0   5    0.02    0.07
   3   0   5    0.04    0.06
   3   0   6    6.06    0.45
   3   0   6    5.55    0.37
   3   0   7    0.03    0.08
  -3   1   9    3.39    0.39
  -3  -1   9    3.35    0.40
  -3   1   8   20.31    0.85
  -3  -1   8   19.93    0.86
  -3   1   7    9.62    0.51
  -3  -1   7    8.84    0.51
  -3  -1   7    9.91    0.56
  -3   1   6   31.92    1.10
  -3   1   6   28.67    0.99
  -3  -1   6   31.08    0.85
  -3  -1   6   29.40    1.01
  -3  -1   6   29.98    1.12
  -3   1   5    0.11    0.08
   3   1  -5    0.20    0.06
  -3   1   5    0.40    0.10
  -3   1   5    0.18    0.05
  -3  -1   5    0.18    0.06
  -3  -1   5    0.03    0.06
   3  -1  -5    0.26    0.06
   3   1  -4   36.77    0.98
  -3   1   4   36.40    1.05
   3   1  -4   37.80    1.06
   3  -1  -4   37.28    1.08
  -3  -1   4   37.02    1.07
  -3  -1   4   35.57    0.99
   3  -1  -4   36.42    0.96
   3   1  -3   16.33    0.52
   3   1  -3   15.91    0.51
  -3   1   3   16.89    0.54
  -3  -1   3   16.44    0.54
   3  -1  -3   16.45    0.50
   3  -1  -3   16.75    0.55
   3   1  -2    2.94    0.17
   3   1  -2    3.01    0.13
  -3   1   2    3.11    0.18
   3  -1  -2    2.63    0.15
   3   1  -1    7.67    0.33
  -3   1   1    7.86    0.33
   3   1  -1    7.76    0.30
   3  -1  -1    7.46    0.29
   3  -1  -1    7.73    0.34
   3  -1  -1    6.97    0.33
  -3  -1   1    7.93    0.34
   3  -1  -1    7.23    0.28
  -3   1   0   90.83    2.59
  -3   1   0   97.26    2.67
   3   1   0   94.07    2.30
   3   1   0   92.62    2.71
   3   1   0   94.79    2.28
  -3   1   0   97.62    2.70
   3  -1   0   95.05    2.26
   3  -1   0   93.46    2.28
  -3  -1   0   96.14    2.71
  -3  -1   0   95.93    2.25
   3  -1   0   93.34    2.28
   3  -1   0   97.41    2.59
  -3  -1   0   88.95    2.58
   3  -1   0   90.83    2.70
   3   1   1    1.86    0.14
  -3   1  -1    1.65    0.11
  -3   1  -1    1.71    0.13
  -3   1  -1    1.86    0.16
  -3   1  -1    1.80    0.16
   3   1   1    1.82    0.16
   3  -1   1    1.70    0.13
  -3  -1  -1    1.92    0.17
  -3  -1  -1    1.67    0.08
   3  -1   1    1.70    0.13
  -3  -1  -1    2.10    0.17
   3  -1   1    1.73    0.16
  -3  -1  -1    1.65    0.12
   3   1   2   57.64    1.83
   3   1   2   59.66    1.55
   3   1   2   59.41    1.52
  -3   1  -2   58.10    1.55
  -3  -1  -2   58.46    1.50
   3  -1   2   59.21    1.85
   3  -1   2   62.52    1.75
   3  -1   2   59.53    1.54
  -3  -1  -2   61.90    1.86
   3   1   3    0.95    0.13
   3   1   3    0.87    0.12
  -3   1  -3    0.86    0.12
   3   1   3    0.84    0.15
   3  -1   3    1.05    0.13
   3  -1   3    0.91    0.16
   3  -1   3    0.73    0.12
   3  -1   3    0.88    0.13
  -3  -1  -3    0.83    0.11
   3   1   4   12.22    0.60
   3   1   4   12.23    0.43
   3   1   4   11.37    0.49
   3   1   4   12.11    0.46
   3  -1   4   13.11    0.63
   3  -1   4   12.46    0.51
   3  -1   4   13.31    0.50
   3   1   5    3.81    0.32
   3   1   5    3.20    0.26
   3  -1   5    3.77    0.34
   3  -1   5    3.48    0.26
   3  -1   5    3.24    0.24
   3   1   6    0.52    0.16
   3   1   6    0.46    0.14
   3  -1   6    0.49    0.14
   3   1   7    9.32    0.53
   3  -1   7    9.89    0.54
  -3   2   9    0.28    0.15
  -3  -2   9    0.07    0.14
  -3   2   8    0.56    0.17
  -3  -2   8    0.55    0.18
  -3   2   7    7.54    0.44
  -3  -2   7    7.59    0.47
  -3  -2   7    7.81    0.51
  -3   2   6   -0.01    0.06
  -3   2   6    0.66    0.15
  -3  -2   6    0.08    0.08
  -3  -2   6    0.03    0.07
  -3  -2   6   -0.03    0.04
  -3   2   5   30.21    0.80
  -3   2   5   28.99    1.00
  -3   2   5   28.71    0.93
   3   2  -5   29.66    0.85
   3  -2  -5   30.46    0.79
  -3  -2   5   30.53    0.86
  -3  -2   5   31.38    0.98
   3   2  -4   35.26    0.96
   3   2  -4   35.28    1.01
  -3   2   4   35.18    1.01
   3  -2  -4   35.00    0.91
  -3  -2   4   34.45    0.97
  -3  -2   4   35.84    1.04
  -3   2   3   44.09    1.15
   3   2  -3   42.84    1.14
   3   2  -3   42.79    1.13
   3  -2  -3   42.36    1.10
  -3  -2   3   43.25    1.18
  -3  -2   3   43.23    1.20
  -3   2   2  141.38    3.78
   3   2  -2  131.90    3.21
   3   2  -2  136.56    3.25
  -3  -2   2  133.83    3.32
   3  -2  -2  135.51    3.19
   3   2  -1  102.99    2.67
   3   2  -1   97.63    2.37
   3   2  -1   98.56    2.39
  -3   2   1   97.86    2.78
  -3  -2   1   95.18    2.66
   3  -2  -1   99.04    2.79
  -3  -2   1   99.22    2.36
   3  -2  -1   97.24    2.69
   3  -2  -1   95.14    2.35
  -3  -2   1   97.73    2.81
   3  -2  -1   98.61    2.36
  -3   2   0    8.62    0.36
   3   2   0    8.43    0.38
  -3   2   0    8.29    0.37
  -3   2   0    7.94    0.37
   3   2   0    8.26    0.32
   3   2   0    9.03    0.33
   3  -2   0    8.51    0.28
   3  -2   0    8.42    0.37
   3  -2   0    8.01    0.30
  -3  -2   0    8.74    0.38
   3  -2   0    8.80    0.37
   3  -2   0    8.45    0.33
  -3  -2   0    8.31    0.37
   3   2   1  168.46    4.05
  -3   2  -1  172.78    4.21
  -3   2  -1  180.50    4.88
   3   2   1  169.94    4.85
   3   2   1  172.04    4.11
  -3   2  -1  169.09    4.62
   3  -2   1  173.54    4.16
  -3  -2  -1  176.01    4.85
   3  -2   1  176.12    4.09
  -3  -2  -1  168.72    4.71
   3  -2   1  173.60    4.09
   3  -2   1  176.18    4.79
   3   2   2   -0.02    0.03
  -3   2  -2    0.01    0.04
   3   2   2    0.11    0.06
   3   2   2    0.03    0.04
  -3   2  -2    0.05    0.05
   3  -2   2   -0.02    0.04
   3  -2   2   -0.01    0.03
   3  -2   2   -0.02    0.04
  -3  -2  -2   -0.04    0.04
   3   2   3   28.39    0.86
   3   2   3   28.07    1.01
   3   2   3   28.00    0.81
  -3   2  -3   28.24    0.86
  -3  -2  -3   26.97    0.79
   3  -2   3   29.01    0.94
   3  -2   3   27.31    1.05
   3  -2   3   27.87    0.85
   3  -2   3   27.33    0.84
   3   2   4    0.20    0.09
   3   2   4    0.04    0.06
   3   2   4    0.17    0.07
   3  -2   4    0.06    0.07
   3  -2   4    0.15    0.08
   3  -2   4    0.11    0.07
   3   2   5   11.40    0.59
   3   2   5   10.43    0.50
   3  -2   5   10.94    0.48
   3  -2   5   10.85    0.50
   3  -2   5   11.49    0.64
   3   2   6    3.23    0.36
   3   2   6    3.06    0.31
   3  -2   6    3.22    0.33
   3   2   7    0.13    0.11
   3  -2   7    0.11    0.09
  -3   3   9    0.01    0.09
  -3  -3   9    0.05    0.12
  -3   3   8    6.75    0.45
  -3  -3   8    8.02    0.57
  -3  -3   8    7.09    0.48
  -3   3   7    0.25    0.12
  -3  -3   7    0.31    0.13
  -3  -3   7    0.59    0.17
  -3   3   6    9.48    0.46
  -3   3   6   10.11    0.47
  -3  -3   6    9.82    0.39
  -3  -3   6    9.50    0.54
  -3  -3   6    9.20    0.49
  -3   3   5    7.35    0.35
  -3   3   5    7.68    0.27
  -3   3   5    7.36    0.36
   3  -3  -5    7.96    0.26
  -3  -3   5    7.42    0.33
  -3  -3   5    7.80    0.40
   3   3  -4    6.20    0.28
   3   3  -4    6.11    0.28
  -3   3   4    6.11    0.29
  -3  -3   4    6.40    0.29
   3  -3  -4    6.29    0.24
  -3  -3   4    6.00    0.31
  -3   3   3    1.40    0.12
  -3   3   3    2.08    0.14
   3   3  -3    1.46    0.15
   3   3  -3    1.56    0.10
   3  -3  -3    1.30    0.10
  -3  -3   3    1.49    0.16
  -3  -3   3    1.41    0.14
   3   3  -2   39.61    1.19
  -3   3   2   41.76    1.22
   3   3  -2   40.40    1.09
  -3  -3   2   41.31    1.07
   3  -3  -2   40.37    1.06
   3   3  -1   25.77    0.73
   3   3  -1   24.72    0.73
   3   3  -1   25.82    0.80
  -3   3   1   24.45    0.85
  -3   3   1   26.30    0.83
  -3  -3   1   25.87    0.86
  -3  -3   1   24.84    0.81
   3  -3  -1   25.69    0.83
   3  -3  -1   24.53    0.72
   3  -3  -1   26.50    0.70
   3   3   0   45.28    1.23
  -3   3   0   49.06    1.46
  -3   3   0   47.25    1.43
  -3   3   0   46.65    1.40
   3   3   0   45.84    1.22
   3  -3   0   47.54    1.25
   3  -3   0   47.04    1.23
   3  -3   0   49.75    1.40
  -3  -3   0   48.40    1.46
   3  -3   0   47.01    1.21
   3  -3   0   47.46    1.45
  -3  -3   0   45.45    1.39
  -3   3  -1  160.56    4.50
   3   3   1  169.81    4.73
   3   3   1  174.12    4.02
   3   3   1  169.98    3.96
  -3   3  -1  173.36    4.77
   3  -3   1  166.93    4.08
   3  -3   1  167.06    4.69
  -3  -3  -1  175.45    4.72
   3  -3   1  170.81    4.01
   3  -3   1  161.03    4.74
   3  -3   1  164.49    3.98
   3   3   2    6.22    0.28
   3   3   2    6.46    0.30
   3   3   2    6.02    0.34
  -3   3  -2    7.18    0.30
  -3   3  -2    6.22    0.35
   3  -3   2    6.67    0.32
  -3  -3  -2    6.65    0.36
   3  -3   2    6.31    0.37
   3  -3   2    6.78    0.29
   3   3   3    1.41    0.19
  -3   3  -3    1.19    0.15
   3   3   3    1.03    0.14
   3   3   3    1.14    0.13
   3  -3   3    1.15    0.15
   3  -3   3    1.18    0.16
   3  -3   3    1.31    0.20
   3  -3   3    0.97    0.14
   3   3   4    3.55    0.21
  -3   3  -4    3.34    0.24
   3   3   4    3.13    0.24
   3   3   4    3.43    0.28
   3  -3   4    3.31    0.24
   3  -3   4    3.61    0.26
   3  -3   4    3.32    0.31
   3   3   5    3.49    0.31
   3   3   5    4.09    0.29
   3  -3   5    4.32    0.38
   3  -3   5    4.30    0.30
   3  -3   5    4.66    0.30
   3   3   6    1.96    0.28
   3   3   6    2.01    0.26
   3  -3   6    1.74    0.24
   3   3   7    0.12    0.10
   3  -3   7    0.26    0.13
  -3   4   9    0.13    0.13
  -3  -4   9    0.02    0.11
  -3   4   8    0.05    0.09
  -3  -4   8    0.00    0.10
  -3   4   7    1.16    0.20
  -3  -4   7    1.73    0.29
  -3  -4   7    1.64    0.25
  -3   4   6   -0.03    0.07
  -3  -4   6    0.10    0.09
  -3  -4   6    0.06    0.08
  -3  -4   6    0.17    0.08
  -3   4   5   11.18    0.35
  -3   4   5   11.34    0.47
  -3   4   5   11.98    0.46
  -3  -4   5   11.72    0.44
  -3  -4   5   10.95    0.50
  -3   4   4   45.54    1.25
   3   4  -4   46.63    1.25
  -3  -4   4   45.99    1.33
   3  -4  -4   47.56    1.16
  -3  -4   4   46.50    1.31
  -3  -4   4   47.08    1.26
   3   4  -3    6.05    0.22
  -3   4   3    5.93    0.25
   3   4  -3    6.11    0.28
  -3   4   3    5.86    0.25
  -3  -4   3    5.85    0.27
  -3  -4   3    5.72    0.28
   3  -4  -3    5.82    0.24
  -3  -4   3    6.16    0.29
  -3   4   2  140.85    3.83
   3   4  -2  136.47    3.30
   3   4  -2  136.99    3.67
  -3   4   2  135.44    3.91
   3  -4  -2  140.49    3.27
  -3  -4   2  141.25    3.37
   3  -4  -2  138.40    3.84
   3   4  -1    4.88    0.24
  -3   4   1    4.72    0.26
   3   4  -1    4.62    0.23
   3   4  -1    4.99    0.23
  -3   4   1    5.00    0.24
  -3  -4   1    4.74    0.27
   3  -4  -1    4.98    0.23
   3  -4  -1    4.45    0.19
  -3  -4   1    4.61    0.24
   3  -4  -1    4.21    0.23
   3   4   0  296.27    6.95
  -3   4   0  313.43    8.26
  -3   4   0  308.98    8.24
   3   4   0  294.46    6.99
  -3  -4   0  295.91    7.87
   3  -4   0  309.01    7.84
   3  -4   0  309.86    8.26
   3  -4   0  273.83    8.67
  -3  -4   0  294.24    8.25
   3  -4   0  307.73    6.97
   3  -4   0  302.77    6.97
  -3   4  -1   85.81    2.41
  -3   4  -1   86.25    2.56
   3   4   1   85.79    2.10
   3   4   1   86.61    2.52
   3   4   1   87.52    2.14
   3  -4   1   85.81    2.16
   3  -4   1   82.54    2.16
  -3  -4  -1   86.99    2.51
   3  -4   1   84.43    2.10
   3  -4   1   84.51    2.54
   3  -4   1   86.27    2.50
   3   4   2    1.34    0.15
   3   4   2    1.27    0.16
   3   4   2    1.09    0.12
  -3   4  -2    1.34    0.17
  -3   4  -2    1.23    0.14
   3  -4   2    1.10    0.12
   3  -4   2    1.28    0.17
  -3  -4  -2    1.43    0.18
   3  -4   2    1.12    0.13
   3  -4   2    1.10    0.15
   3  -4   2    1.14    0.18
   3   4   3   23.78    0.70
   3   4   3   23.28    0.76
  -3   4  -3   23.33    0.77
  -3   4  -3   23.00    0.87
   3   4   3   23.25    0.88
   3  -4   3   23.98    0.96
   3  -4   3   24.12    0.75
   3  -4   3   23.74    0.86
   3  -4   3   23.33    0.79
   3  -4   3   23.60    0.71
   3   4   4    2.36    0.17
   3   4   4    2.14    0.25
  -3   4  -4    2.39    0.24
   3   4   4    2.36    0.24
   3  -4   4    2.70    0.21
   3  -4   4    2.29    0.31
   3  -4   4    2.45    0.26
   3   4   5    3.88    0.29
   3   4   5    4.21    0.33
   3  -4   5    5.03    0.33
   3  -4   5    4.58    0.31
   3  -4   5    5.32    0.43
   3   4   6    4.33    0.33
   3  -4   6    4.86    0.35
   3   4   7    1.42    0.24
   3  -4   7    1.42    0.24
  -3   5   9   13.76    0.67
  -3  -5   9   13.32    0.74
  -3   5   8    1.84    0.26
  -3  -5   8    1.64    0.28
  -3   5   7   23.52    0.86
  -3  -5   7   25.55    1.09
  -3  -5   7   23.01    0.94
  -3  -5   7   24.13    0.80
  -3   5   6   33.96    1.06
  -3  -5   6   34.56    1.01
  -3  -5   6   33.84    1.14
  -3  -5   6   33.75    1.30
  -3   5   5   23.78    0.76
  -3   5   5   23.50    0.77
  -3  -5   5   23.15    0.74
  -3  -5   5   23.55    0.83
  -3  -5   5   23.56    0.83
   3   5  -4    6.30    0.30
  -3   5   4    6.21    0.25
  -3   5   4    6.25    0.28
   3  -5  -4    5.53    0.22
  -3  -5   4    5.62    0.31
  -3  -5   4    5.51    0.30
  -3  -5   4    5.49    0.29
  -3   5   3   20.53    0.61
   3   5  -3   21.68    0.66
  -3   5   3   20.48    0.65
  -3  -5   3   21.14    0.68
   3  -5  -3   20.43    0.60
  -3  -5   3   21.52    0.68
  -3  -5   3   20.65    0.66
  -3   5   2    0.81    0.10
   3   5  -2    0.43    0.08
   3   5  -2    0.48    0.09
  -3   5   2    0.36    0.09
   3  -5  -2    0.43    0.08
  -3  -5   2    0.40    0.06
   3  -5  -2    0.42    0.07
  -3   5   1   81.99    2.34
  -3   5   1   81.83    2.31
   3   5  -1   79.26    2.00
   3   5  -1   81.97    2.00
  -3  -5   1   79.22    2.20
   3  -5  -1   79.17    1.93
   3  -5  -1   78.41    2.30
  -3   5   0   47.43    1.44
   3   5   0   46.19    1.24
   3   5   0   46.95    1.23
  -3   5   0   46.74    1.46
   3  -5   0   46.00    1.18
   3  -5   0   48.29    1.40
  -3  -5   0   45.85    1.38
   3  -5   0   46.32    1.46
   3  -5   0   45.63    1.44
  -3  -5   0   47.48    1.46
   3  -5   0   46.36    1.27
   3   5   1    0.06    0.05
   3   5   1    0.16    0.06
  -3   5  -1    0.30    0.10
   3   5   1    0.25    0.06
  -3   5  -1    0.20    0.07
   3  -5   1    0.05    0.06
   3  -5   1    0.17    0.05
   3  -5   1    0.26    0.09
  -3  -5  -1    0.13    0.06
   3  -5   1    0.13    0.06
   3  -5   1    0.26    0.06
  -3   5  -2    0.47    0.11
   3   5   2    0.50    0.11
   3   5   2    0.61    0.11
   3   5   2    0.53    0.09
   3  -5   2    0.50    0.12
  -3  -5  -2    0.49    0.06
   3  -5   2    0.57    0.09
   3  -5   2    0.56    0.13
   3  -5   2    0.66    0.12
   3  -5   2    0.48    0.09
  -3  -5  -2    0.54    0.11
  -3   5  -3   17.55    0.62
  -3   5  -3   15.85    0.67
   3   5   3   16.00    0.60
   3   5   3   17.00    0.54
   3   5   3   16.33    0.68
   3  -5   3   16.94    0.59
   3  -5   3   16.71    0.65
   3  -5   3   17.87    0.58
   3  -5   3   17.13    0.69
   3  -5   3   17.44    0.78
  -3   5  -4    4.10    0.32
   3   5   4    4.71    0.29
   3   5   4    5.13    0.33
   3   5   4    4.71    0.24
   3  -5   4    4.07    0.27
   3  -5   4    4.78    0.32
   3  -5   4    4.23    0.37
   3   5   5   17.50    0.69
   3   5   5   17.56    0.78
   3  -5   5   18.49    0.73
   3  -5   5   19.05    0.92
   3  -5   5   18.11    0.70
   3   5   6    0.49    0.14
   3  -5   6    0.43    0.13
   3  -5   6    0.65    0.16
   3   5   7    4.05    0.39
   3  -5   7    3.65    0.38
  -3   6   9   -0.12    0.09
  -3  -6   9    0.02    0.12
  -3   6   8    2.62    0.30
  -3  -6   8    2.41    0.33
  -3   6   7    7.09    0.40
  -3  -6   7    7.46    0.53
  -3  -6   7    6.42    0.45
  -3  -6   7    7.36    0.38
  -3   6   6    0.83    0.15
  -3  -6   6    0.91    0.18
  -3  -6   6    0.80    0.14
  -3  -6   6    0.82    0.19
  -3  -6   6    0.64    0.16
  -3   6   5   39.55    1.14
  -3  -6   5   39.22    1.23
  -3  -6   5   40.31    1.43
  -3  -6   5   40.82    1.25
  -3  -6   5   40.22    1.15
  -3   6   4    0.83    0.07
  -3   6   4    0.84    0.12
  -3   6   4    1.01    0.16
   3   6  -4    0.69    0.12
  -3  -6   4    0.83    0.14
   3  -6  -4    0.80    0.09
  -3  -6   4    0.77    0.13
  -3  -6   4    0.64    0.11
  -3   6   3    0.11    0.06
  -3   6   3    0.17    0.04
   3   6  -3    0.02    0.04
  -3   6   3    0.12    0.04
   3   6  -3    0.04    0.04
  -3  -6   3    0.33    0.08
  -3  -6   3    0.05    0.04
   3  -6  -3    0.00    0.03
  -3  -6   3    0.12    0.05
  -3   6   2   14.57    0.51
  -3   6   2   14.09    0.58
   3   6  -2   14.66    0.51
   3   6  -2   14.48    0.50
   3  -6  -2   14.74    0.51
   3  -6  -2   14.43    0.48
  -3  -6   2   15.06    0.44
  -3  -6   2   15.46    0.54
  -3   6   1   20.70    0.71
  -3   6   1   20.30    0.73
   3   6  -1   20.06    0.64
   3  -6  -1   20.97    0.76
   3  -6  -1   20.29    0.65
   3  -6  -1   20.46    0.56
   3  -6  -1   20.20    0.69
  -3  -6   1   19.41    0.67
  -3   6   0   71.56    2.11
   3   6   0   67.37    1.78
   3   6   0   70.71    1.77
   3  -6   0   70.58    2.11
   3  -6   0   67.31    1.81
   3  -6   0   70.33    2.09
   3  -6   0   68.80    1.71
  -3  -6   0   71.53    2.10
  -3  -6   0   69.48    1.98
   3  -6   0   72.66    2.00
   3   6   1    4.32    0.23
  -3   6  -1    4.66    0.27
   3   6   1    4.57    0.25
  -3  -6  -1    4.89    0.28
   3  -6   1    4.89    0.29
   3  -6   1    4.81    0.27
   3  -6   1    4.16    0.29
   3  -6   1    4.11    0.23
   3  -6   1    4.30    0.21
   3  -6   1    4.48    0.28
  -3   6  -2    1.78    0.20
   3   6   2    1.34    0.18
   3   6   2    1.53    0.15
   3   6   2    1.68    0.18
  -3  -6  -2    1.29    0.17
   3  -6   2    1.80    0.15
   3  -6   2    1.72    0.14
   3  -6   2    1.95    0.25
  -3  -6  -2    1.49    0.07
   3  -6   2    1.58    0.20
   3  -6   2    1.21    0.18
  -3   6  -3    9.88    0.48
   3   6   3    9.45    0.42
   3   6   3    9.50    0.37
   3   6   3    9.85    0.48
   3  -6   3   10.54    0.42
   3  -6   3    9.85    0.56
   3  -6   3    9.24    0.47
   3  -6   3   10.08    0.49
   3  -6   3   10.69    0.43
   3   6   4   20.09    0.80
   3   6   4   19.67    0.70
  -3   6  -4   18.99    0.79
   3  -6   4   19.82    0.93
   3  -6   4   20.54    0.77
   3  -6   4   19.55    0.70
  -3   6  -5    2.68    0.31
   3   6   5    2.84    0.26
   3   6   5    2.38    0.26
   3  -6   5    2.73    0.31
   3  -6   5    2.42    0.27
   3   6   6   11.44    0.55
   3  -6   6   10.85    0.55
   3  -6   6   10.88    0.56
   3   6   7    3.00    0.34
   3  -6   7    3.17    0.36
  -3  -7   9    1.85    0.32
  -3   7   8   15.62    0.66
  -3  -7   8   15.26    0.77
  -3   7   7    0.95    0.17
  -3  -7   7    1.83    0.28
  -3  -7   7    1.25    0.19
  -3   7   6   14.24    0.55
  -3  -7   6   13.99    0.56
  -3  -7   6   13.79    0.64
  -3  -7   6   13.64    0.73
  -3  -7   6   14.12    0.64
  -3   7   5   17.40    0.73
  -3   7   5   15.92    0.58
  -3  -7   5   17.42    0.79
  -3  -7   5   18.08    0.69
  -3  -7   5   16.95    0.68
  -3  -7   5   17.95    0.63
  -3   7   4   57.14    1.48
  -3   7   4   57.36    1.82
  -3  -7   4   56.94    1.55
   3  -7  -4   59.21    1.42
  -3  -7   4   57.82    1.62
  -3  -7   4   57.54    1.60
   3   7  -3    5.89    0.31
   3   7  -3    6.05    0.27
  -3   7   3    6.57    0.24
  -3   7   3    6.44    0.25
  -3   7   3    6.37    0.35
  -3  -7   3    6.04    0.31
  -3  -7   3    6.56    0.33
   3  -7  -3    6.88    0.27
  -3  -7   3    5.91    0.28
  -3   7   2   31.20    1.02
  -3   7   2   33.06    1.11
   3   7  -2   34.43    0.98
   3  -7  -2   33.15    0.94
  -3  -7   2   35.24    1.00
   3  -7  -2   33.94    1.02
  -3  -7   2   34.51    0.89
  -3   7   1    8.96    0.40
   3   7  -1    9.58    0.38
  -3   7   1    9.35    0.42
  -3  -7   1    9.08    0.39
   3  -7  -1    8.92    0.38
   3  -7  -1    9.37    0.39
   3  -7  -1    9.83    0.46
  -3  -7   1    9.14    0.37
   3  -7  -1    8.98    0.30
  -3   7   0    1.47    0.19
   3   7   0    1.78    0.17
   3   7   0    1.81    0.15
  -3  -7   0    1.66    0.17
   3  -7   0    1.57    0.19
   3  -7   0    1.72    0.11
   3  -7   0    1.59    0.18
   3  -7   0    1.62    0.20
   3  -7   0    1.54    0.18
  -3  -7   0    1.86    0.16
   3   7   1    1.90    0.15
   3   7   1    1.80    0.18
   3  -7   1    1.79    0.15
   3  -7   1    1.75    0.21
   3  -7   1    1.69    0.20
  -3  -7  -1    1.83    0.17
   3  -7   1    1.78    0.22
   3  -7   1    1.95    0.17
   3  -7   1    1.66    0.12
   3   7   2   11.18    0.51
   3   7   2   11.77    0.45
   3   7   2   11.18    0.41
  -3   7  -2   11.58    0.51
   3  -7   2   11.72    0.46
   3  -7   2   10.61    0.50
   3  -7   2   11.43    0.53
   3  -7   2   10.58    0.57
   3  -7   2   11.63    0.42
   3   7   3    0.72    0.14
   3   7   3    0.74    0.13
   3   7   3    1.01    0.13
  -3   7  -3    0.68    0.14
   3  -7   3    0.81    0.13
   3  -7   3    1.05    0.21
   3  -7   3    0.95    0.18
   3  -7   3    0.66    0.12
   3   7   4   16.61    0.64
  -3   7  -4   17.20    0.72
   3   7   4   17.07    0.72
   3  -7   4   17.69    0.73
   3  -7   4   16.43    0.85
   3  -7   4   17.78    0.64
   3   7   5    0.13    0.08
  -3   7  -5    0.26    0.12
   3  -7   5    0.20    0.10
   3  -7   5    0.13    0.11
   3   7   6    0.56    0.15
   3  -7   6    0.66    0.18
   3  -7   6    0.54    0.16
   3   7   7    2.28    0.30
   3  -7   7    1.65    0.26
  -3  -8   9    4.11    0.47
  -3  -8   8    2.07    0.32
  -3   8   7    2.50    0.26
  -3  -8   7    1.99    0.30
  -3  -8   7    2.96    0.29
  -3   8   6   12.09    0.50
  -3  -8   6   12.86    0.61
  -3  -8   6   13.37    0.54
  -3  -8   6   11.93    0.69
  -3  -8   6   13.36    0.62
  -3   8   5   72.41    1.88
  -3  -8   5   73.97    1.96
  -3  -8   5   78.13    2.09
  -3  -8   5   74.60    2.04
  -3  -8   5   70.23    2.38
  -3   8   4   20.03    0.76
  -3   8   4   18.78    0.59
  -3  -8   4   19.57    0.69
  -3  -8   4   19.79    0.71
   3  -8  -4   19.87    0.57
  -3  -8   4   18.27    0.67
   3   8  -3   31.52    0.90
  -3   8   3   30.26    0.90
   3   8  -3   29.08    0.93
  -3   8   3   31.00    0.81
  -3   8   3   32.19    1.07
  -3  -8   3   31.92    0.92
  -3  -8   3   31.17    0.94
  -3  -8   3   31.61    0.95
   3  -8  -3   30.86    0.87
  -3   8   2    0.91    0.11
  -3   8   2    0.81    0.07
   3   8  -2    0.94    0.14
  -3   8   2    0.85    0.14
   3  -8  -2    0.84    0.10
  -3  -8   2    0.91    0.14
   3  -8  -2    0.80    0.13
   3   8  -1   18.14    0.61
  -3   8   1   18.00    0.66
   3  -8  -1   17.59    0.49
  -3  -8   1   18.39    0.61
   3  -8  -1   17.79    0.72
   3  -8  -1   17.92    0.64
   3  -8  -1   18.67    0.63
  -3  -8   1   17.28    0.62
   3   8   0    7.63    0.35
  -3   8   0    8.87    0.43
   3   8   0    8.35    0.35
   3  -8   0    8.14    0.29
   3  -8   0    8.17    0.43
   3  -8   0    8.78    0.42
   3  -8   0    9.28    0.41
  -3  -8   0    8.74    0.38
   3  -8   0    9.37    0.42
  -3  -8   0    8.58    0.42
   3   8   1  163.42    3.83
   3   8   1  159.45    3.87
   3  -8   1  155.35    4.01
   3  -8   1  159.06    4.58
  -3  -8  -1  164.68    4.56
   3  -8   1  162.17    3.97
   3  -8   1  164.09    4.31
   3  -8   1  159.51    4.63
   3  -8   1  160.15    3.80
   3   8   2   10.13    0.38
   3   8   2    9.70    0.41
  -3   8  -2    9.60    0.45
   3  -8   2   10.04    0.38
   3  -8   2    9.53    0.42
   3  -8   2    8.90    0.52
   3  -8   2    9.67    0.49
   3   8   3   35.91    1.06
   3   8   3   35.85    0.97
   3   8   3   35.36    1.20
  -3   8  -3   33.51    1.16
   3  -8   3   33.52    1.33
   3  -8   3   35.49    1.09
   3  -8   3   34.49    1.16
   3  -8   3   35.19    1.02
  -3   8  -4   11.63    0.57
   3   8   4   11.72    0.52
   3   8   4   12.88    0.59
   3  -8   4   12.07    0.71
   3  -8   4   12.60    0.52
   3  -8   4   13.15    0.62
   3   8   5    6.97    0.40
   3  -8   5    6.68    0.39
   3  -8   5    6.79    0.45
   3   8   6   21.31    0.82
   3  -8   6   20.07    0.87
   3  -8   6   20.62    0.82
   3   8   7   -0.01    0.09
   3  -8   7    0.00    0.10
  -3  -9   8    3.04    0.39
  -3  -9   7    3.17    0.37
  -3  -9   7    4.03    0.30
  -3  -9   6    1.97    0.27
  -3  -9   6    2.07    0.31
  -3  -9   6    1.91    0.23
  -3   9   5    6.09    0.28
  -3  -9   5    5.90    0.36
  -3  -9   5    6.04    0.34
  -3  -9   5    4.70    0.34
  -3  -9   5    5.75    0.42
  -3   9   4   20.07    0.60
  -3   9   4   22.04    0.80
   3  -9  -4   20.68    0.60
  -3  -9   4   20.04    0.73
  -3  -9   4   18.99    0.70
  -3  -9   4   21.74    0.74
  -3   9   3    5.43    0.20
  -3   9   3    5.60    0.21
   3   9  -3    5.19    0.31
  -3   9   3    5.67    0.32
   3  -9  -3    5.65    0.27
  -3  -9   3    5.62    0.27
  -3  -9   3    5.41    0.30
  -3   9   2    3.05    0.22
  -3   9   2    2.97    0.12
   3   9  -2    3.42    0.23
  -3   9   2    2.68    0.17
  -3  -9   2    2.56    0.24
   3  -9  -2    3.35    0.22
   3  -9  -2    3.05    0.17
  -3   9   1   10.09    0.44
   3   9  -1   10.30    0.42
  -3  -9   1   10.07    0.43
   3  -9  -1    9.55    0.43
  -3  -9   1   10.21    0.40
   3  -9  -1   10.30    0.31
   3  -9  -1   10.15    0.51
   3  -9  -1   10.88    0.44
   3   9   0    1.41    0.16
   3   9   0    1.54    0.17
  -3   9   0    1.70    0.21
   3  -9   0    1.82    0.20
  -3  -9   0    1.56    0.18
   3  -9   0    1.48    0.10
   3  -9   0    1.55    0.20
   3  -9   0    1.33    0.18
   3  -9   0    1.48    0.20
   3   9   1   41.45    1.15
   3   9   1   42.51    1.14
   3  -9   1   42.95    1.26
  -3  -9  -1   41.14    1.15
   3  -9   1   39.91    1.25
   3  -9   1   40.49    1.07
   3  -9   1   37.93    1.38
   3  -9   1   40.46    1.37
   3  -9   1   39.71    1.19
   3   9   2    0.00    0.04
   3   9   2    0.00    0.04
  -3  -9  -2    0.04    0.05
   3  -9   2    0.04    0.05
   3  -9   2    0.09    0.06
   3  -9   2   -0.07    0.07
   3  -9   2    0.19    0.10
   3  -9   2    0.07    0.05
   3   9   3    8.96    0.35
  -3   9  -3    7.67    0.41
   3   9   3    8.23    0.39
   3  -9   3    7.66    0.47
   3  -9   3    7.47    0.52
   3  -9   3    7.94    0.36
   3  -9   3    7.47    0.39
  -3  -9  -3    8.13    0.35
  -3   9  -4   14.87    0.65
   3   9   4   14.60    0.59
   3  -9   4   14.89    0.58
   3  -9   4   14.86    0.81
   3  -9   4   15.74    0.72
   3   9   5   10.07    0.50
   3  -9   5   10.48    0.59
   3  -9   5    9.99    0.49
   3   9   6    1.30    0.21
   3  -9   6    1.66    0.24
   3  -9   6    1.47    0.28
   3   9   7    9.52    0.55
   3  -9   7   10.29    0.58
  -3 -10   8   15.38    0.79
  -3 -10   7    6.94    0.48
  -3 -10   7    7.01    0.42
  -3 -10   6    5.37    0.34
  -3 -10   6    4.82    0.37
  -3 -10   5    1.30    0.19
  -3 -10   5    1.38    0.20
  -3 -10   5    1.05    0.19
  -3 -10   5    1.36    0.24
  -3  10   4   10.53    0.48
  -3 -10   4   11.00    0.47
  -3 -10   4   10.74    0.49
  -3 -10   4    9.93    0.47
  -3  10   3   19.91    0.74
  -3 -10   3   19.97    0.71
  -3 -10   3   19.08    0.68
  -3 -10   3   20.29    0.65
   3 -10  -3   19.63    0.64
  -3  10   2  117.95    3.26
   3  10  -2  113.39    2.90
  -3 -10   2  118.48    2.92
   3 -10  -2  114.24    3.44
   3 -10  -2  116.39    2.88
   3 -10  -2  117.73    3.25
   3  10  -1    2.15    0.22
  -3  10   1    2.75    0.21
   3 -10  -1    2.65    0.20
   3 -10  -1    2.88    0.25
   3 -10  -1    2.79    0.12
  -3 -10   1    2.94    0.18
   3 -10  -1    2.52    0.26
  -3 -10   1    3.11    0.22
   3  10   0  124.01    3.04
   3  10   0  120.33    3.02
   3 -10   0  122.14    3.60
   3 -10   0  122.08    2.92
   3 -10   0  129.20    3.41
   3 -10   0  123.90    3.14
  -3 -10   0  126.58    3.06
   3 -10   0  122.96    3.62
   3  10   1    6.04    0.30
   3  10   1    5.52    0.29
   3 -10   1    6.43    0.39
   3 -10   1    5.80    0.25
  -3 -10  -1    5.59    0.30
   3 -10   1    5.21    0.37
   3 -10   1    5.84    0.37
   3 -10   1    5.34    0.30
   3 -10   1    5.95    0.31
   3  10   2    1.03    0.15
   3  10   2    1.36    0.16
   3 -10   2    0.75    0.18
   3 -10   2    0.97    0.18
  -3 -10  -2    0.96    0.14
   3 -10   2    1.16    0.17
   3 -10   2    1.12    0.21
   3 -10   2    1.34    0.15
   3  10   3    1.62    0.20
   3  10   3    1.27    0.15
  -3  10  -3    1.34    0.19
   3 -10   3    1.02    0.22
   3 -10   3    1.05    0.23
   3 -10   3    1.29    0.17
   3  10   4    1.73    0.22
   3 -10   4    1.42    0.26
   3 -10   4    1.52    0.20
   3  10   5   21.40    0.81
   3 -10   5   22.01    0.81
   3 -10   5   22.62    0.94
   3  10   6    4.42    0.34
   3 -10   6    4.82    0.48
   3 -10   6    4.49    0.35
   3  10   7    1.00    0.21
   3 -10   7    1.17    0.23
  -3 -11   8    0.10    0.11
  -3 -11   8   -0.06    0.11
  -3 -11   7   14.93    0.66
  -3 -11   7   14.69    0.73
  -3 -11   6    5.29    0.35
  -3 -11   6    4.80    0.37
  -3 -11   5    8.87    0.47
  -3 -11   5    8.74    0.56
  -3 -11   5    9.06    0.46
  -3 -11   4    3.29    0.26
  -3 -11   4    3.25    0.24
  -3 -11   4    3.17    0.25
  -3 -11   3    3.81    0.26
  -3 -11   3    3.93    0.23
  -3 -11   3    4.13    0.28
   3 -11  -3    4.21    0.25
   3  11  -2    0.99    0.17
  -3  11   2    1.18    0.12
   3 -11  -2    1.15    0.19
  -3 -11   2    1.20    0.17
  -3 -11   2    1.20    0.16
   3 -11  -2    1.27    0.18
   3 -11  -2    1.28    0.12
  -3  11   1   33.12    1.10
   3  11  -1   34.63    1.03
   3 -11  -1   32.74    1.21
   3 -11  -1   33.11    1.10
   3 -11  -1   31.88    1.05
  -3 -11   1   34.45    1.03
  -3 -11   1   33.73    1.01
   3  11   0    3.83    0.26
   3 -11   0    4.34    0.19
  -3 -11   0    4.27    0.27
   3 -11   0    3.95    0.31
   3 -11   0    5.07    0.30
   3 -11   0    4.42    0.31
   3 -11   0    4.59    0.32
   3  11   1    0.67    0.12
   3  11   1    0.51    0.11
   3 -11   1    0.45    0.14
   3 -11   1    0.47    0.08
   3 -11   1    0.35    0.14
   3 -11   1    0.52    0.13
   3 -11   1    0.51    0.11
  -3 -11  -1    0.56    0.11
   3 -11   1    0.49    0.10
   3  11   2   30.39    0.94
   3  11   2   30.30    0.91
   3 -11   2   30.71    1.00
   3 -11   2   30.63    1.10
   3 -11   2   30.71    0.88
   3 -11   2   30.83    1.15
  -3 -11  -2   30.10    0.91
   3 -11   2   30.94    1.22
   3  11   3    9.43    0.43
   3 -11   3    9.33    0.55
   3 -11   3    8.73    0.59
   3 -11   3    8.85    0.39
   3  11   4    0.29    0.10
   3 -11   4    0.53    0.19
   3 -11   4    0.33    0.10
   3  11   5   16.68    0.69
   3 -11   5   16.49    0.81
   3 -11   5   17.66    0.69
   3  11   6    0.29    0.12
   3 -11   6    0.04    0.10
   3 -11   6    0.06    0.14
  -3 -12   8    0.29    0.17
  -3 -12   8    0.35    0.14
  -3 -12   7   -0.11    0.09
  -3 -12   7    0.02    0.10
  -3 -12   6    0.19    0.10
  -3 -12   6    0.17    0.12
  -3 -12   5    8.69    0.46
  -3 -12   5    9.17    0.49
  -3 -12   4    3.05    0.25
  -3 -12   3    1.06    0.16
   3 -12  -3    0.97    0.15
  -3 -12   3    0.88    0.13
  -3 -12   3    0.63    0.13
  -3 -12   2    0.32    0.09
   3 -12  -2    0.56    0.09
   3 -12  -2    0.80    0.15
  -3 -12   2    0.48    0.12
  -3  12   1    7.26    0.36
   3  12  -1    6.78    0.37
   3 -12  -1    6.66    0.42
   3 -12  -1    6.62    0.39
  -3 -12   1    6.66    0.30
  -3 -12   1    6.65    0.36
   3 -12  -1    6.36    0.35
   3  12   0   26.32    0.86
  -3 -12   0   26.35    0.86
   3 -12   0   26.08    0.99
   3 -12   0   27.64    0.93
   3 -12   0   26.96    1.03
   3 -12   0   25.93    0.94
   3  12   1   28.83    0.90
   3  12   1   30.12    0.89
   3 -12   1   28.55    0.80
   3 -12   1   28.29    1.12
   3 -12   1   29.30    1.11
   3 -12   1   28.51    1.04
  -3 -12  -1   29.21    0.90
   3  12   2    1.89    0.20
   3  12   2    1.99    0.21
   3 -12   2    2.56    0.26
  -3 -12  -2    2.27    0.21
   3 -12   2    1.91    0.26
   3 -12   2    2.14    0.30
   3 -12   2    2.04    0.30
   3 -12   2    2.45    0.17
   3  12   3   69.60    1.86
   3 -12   3   66.56    2.36
   3 -12   3   69.35    1.81
   3 -12   3   69.92    2.08
   3  12   4    0.29    0.11
   3 -12   4    0.36    0.10
   3 -12   4    0.68    0.21
   3 -12   5    2.12    0.34
   3 -12   5    3.02    0.30
   3 -12   6    0.69    0.18
   3 -12   6    0.34    0.19
  -3 -13   8    4.90    0.40
  -3 -13   8    4.57    0.48
  -3 -13   7    1.46    0.28
  -3 -13   7    1.29    0.23
  -3 -13   6   12.11    0.61
  -3 -13   6   10.50    0.56
  -3 -13   5    8.06    0.45
  -3 -13   5    7.83    0.45
  -3 -13   4   21.09    0.77
  -3 -13   4   21.51    0.80
  -3 -13   4   19.95    0.94
  -3 -13   3   10.39    0.47
   3 -13  -3   10.43    0.47
  -3 -13   3   12.04    0.53
  -3 -13   2   42.80    1.21
  -3 -13   2   41.92    1.27
   3 -13  -2   41.73    1.26
  -3 -13   1   19.08    0.70
   3 -13  -1   18.86    0.72
   3 -13  -1   18.34    0.74
   3 -13   0   12.21    0.59
  -3 -13   0   12.41    0.52
   3 -13   0   12.33    0.60
   3  13   1    5.60    0.30
   3  13   1    5.48    0.32
  -3 -13  -1    6.29    0.33
   3 -13   1    5.93    0.42
   3 -13   1    6.15    0.43
   3  13   2    0.74    0.13
   3  13   2    1.02    0.16
   3 -13   2    0.80    0.20
   3 -13   2    0.81    0.21
  -3 -13  -2    0.67    0.13
   3 -13   2    0.96    0.13
   3  13   3    3.74    0.26
   3 -13   3    3.37    0.23
   3 -13   3    2.74    0.39
   3 -13   3    3.39    0.40
   3 -13   4    0.61    0.21
   3 -13   4    0.66    0.14
   3 -13   5    0.06    0.09
   3 -13   5    0.11    0.16
   3 -13   6    0.34    0.19
   3 -13   6    0.61    0.17
  -3 -14   7    0.30    0.16
  -3 -14   7   -0.03    0.08
  -3 -14   6    1.23    0.22
  -3 -14   6    1.56    0.26
  -3 -14   5   15.48    0.68
  -3 -14   5   15.56    0.69
  -3 -14   4    0.04    0.07
  -3 -14   4    0.08    0.08
   3 -14  -3   22.81    0.77
  -3 -14   3   22.35    0.78
  -3 -14   3   20.57    0.80
  -3 -14   2   67.10    1.84
  -3 -14   2   65.77    1.77
   3 -14  -2   65.23    1.84
  -3 -14   1   14.80    0.61
   3 -14  -1   15.59    0.63
   3 -14  -1   14.51    0.65
  -3 -14   0    8.41    0.42
   3 -14   0    9.26    0.50
   3 -14   0    9.52    0.52
   3  14   1   20.31    0.66
  -3 -14  -1   19.38    0.69
   3 -14   1   19.40    0.84
   3 -14   1   19.26    0.87
   3 -14   2    5.31    0.43
   3 -14   2    5.40    0.36
  -3 -14  -2    6.12    0.32
   3 -14   2    6.14    0.47
   3 -14   3   12.80    0.71
   3 -14   4    8.00    0.57
   3 -14   4    9.15    0.44
   3 -14   5    2.97    0.42
   3 -14   5    2.77    0.29
   3 -14   6    4.02    0.50
   3 -14   6    5.72    0.39
  -3 -15   7    8.91    0.57
  -3 -15   7    7.70    0.51
  -3 -15   6    1.28    0.24
  -3 -15   6    1.40    0.24
  -3 -15   5    2.38    0.30
  -3 -15   5    2.13    0.28
  -3 -15   4    4.31    0.32
  -3 -15   4    4.42    0.33
  -3 -15   3    0.21    0.09
   3 -15  -3   -0.04    0.07
  -3 -15   3    0.10    0.09
  -3 -15   2    2.71    0.29
  -3 -15   2    3.04    0.23
   3 -15  -2    2.77    0.30
   3 -15  -1    0.24    0.14
  -3 -15   1    0.15    0.07
  -3 -15   1    0.20    0.10
   3 -15   0    8.97    0.50
   3 -15   0    8.76    0.52
  -3 -15   0    8.63    0.43
  -3 -15  -1    1.94    0.22
   3 -15   1    1.87    0.29
   3 -15   1    1.47    0.25
  -3 -15  -2    1.01    0.16
   3 -15   2    0.83    0.22
   3 -15   2    1.09    0.25
   3 -15   2    0.73    0.16
   3 -15   3    0.05    0.13
   3 -15   4   -0.06    0.13
   3 -15   5    4.16    0.50
  -3 -16   7    6.19    0.48
  -3 -16   7    7.70    0.52
  -3 -16   6    1.28    0.25
  -3 -16   6    1.30    0.24
  -3 -16   5    8.70    0.51
  -3 -16   5    9.05    0.51
  -3 -16   4    7.02    0.42
  -3 -16   4    6.92    0.44
  -3 -16   3    7.46    0.40
  -3 -16   3    7.09    0.43
  -3 -16   2   15.92    0.68
   3 -16  -2   16.58    0.71
  -3 -16   1    3.37    0.27
   3 -16  -1    3.61    0.37
   3 -16   0    7.46    0.49
  -3 -16   0    6.75    0.39
  -3 -16  -1    6.09    0.36
   3 -16   1    6.23    0.46
   3 -16   1    6.82    0.48
   3 -16   2    5.89    0.48
   3 -16   3    1.29    0.29
   3 -16   4    1.49    0.31
   3 -16   5    5.62    0.60
  -3 -17   6    7.61    0.51
  -3 -17   6    8.28    0.53
  -3 -17   5    1.45    0.25
  -3 -17   5    1.04    0.21
  -3 -17   4    2.32    0.29
  -3 -17   3    0.15    0.10
   3 -17  -2    1.78    0.27
  -3 -17   2    2.42    0.29
   3 -17  -1    0.23    0.15
  -3 -17   1    0.11    0.09
  -3 -17   0    0.09    0.09
   3 -17   0   -0.07    0.12
   3 -17   1    0.23    0.16
  -3 -17  -1    0.06    0.08
   3 -17   1    0.31    0.15
   3 -17   2    4.88    0.51
   3 -17   3    2.87    0.41
   3 -17   4    1.04    0.28
  -3 -18   6   -0.03    0.10
  -3 -18   5   -0.04    0.09
  -3 -18   4    0.79    0.20
  -3 -18   3    0.64    0.17
   3 -18  -2    0.30    0.14
  -3 -18   2    0.45    0.14
  -3 -18   1    5.19    0.36
   3 -18  -1    5.60    0.43
  -3 -18   0    0.10    0.09
   3 -18   0   -0.09    0.11
  -3 -18  -1   11.12    0.52
   3 -18   1   11.89    0.68
   3 -18   2    0.08    0.14
   3 -18   3   13.22    0.79
   3 -18   4    1.88    0.37
  -3 -19   5    5.95    0.46
  -3 -19   4    1.42    0.25
  -3 -19   3    2.74    0.33
  -3 -19   2    2.54    0.31
   3 -19  -2    3.32    0.38
  -3 -19   1    1.63    0.25
   3 -19  -1    1.67    0.29
   3 -19   0    0.08    0.13
  -3 -19   0   -0.02    0.08
   3 -19   1    0.02    0.14
  -3 -19  -1    0.10    0.09
   3 -19   2    0.33    0.19
   3 -19   3    0.09    0.18
  -3 -20   4   12.94    0.69
  -3 -20   3    3.30    0.38
  -3 -20   2   21.18    0.88
   3 -20  -1    2.30    0.34
  -3 -20   1    2.28    0.29
   3 -20   0   12.17    0.72
  -3 -20   0   13.01    0.62
   3 -20   1    0.07    0.16
   3 -20   2    5.80    0.59
   3 -20   3    0.02    0.18
  -3 -21   3    2.89    0.37
  -3 -21   2    0.74    0.19
  -3 -21   1    0.24    0.13
   3 -21  -1    0.04    0.15
  -3 -21   0    0.39    0.15
   3 -21   0    0.57    0.22
   3 -21   1    0.07    0.16
   3 -21   2    0.20    0.19
  -3 -22   2    0.22    0.15
   3 -22  -1    4.30    0.49
  -3 -22   1    3.77    0.40
  -3 -22   0    1.57    0.26
   3 -22   0    1.25    0.29
   3 -22   1    6.63    0.65
  -4   0   9    0.00    0.11
  -4   0   8    3.91    0.40
  -4   0   7    0.11    0.09
  -4   0   7   -0.01    0.07
  -4   0   6   30.38    1.04
  -4   0   6   31.28    0.89
  -4   0   6   31.99    1.14
   4   0  -6   31.25    0.89
   4   0  -5    0.09    0.05
  -4   0   5    0.03    0.04
  -4   0   5    0.01    0.06
   4   0  -4   61.60    1.57
  -4   0   4   60.45    1.63
   4   0  -3    0.07    0.04
   4   0  -3    0.57    0.10
  -4   0   2  147.15    4.13
   4   0  -2  144.48    3.53
   4   0  -2  145.40    3.48
   4   0  -2  146.54    3.95
   4   0  -1    0.03    0.04
  -4   0   1    0.17    0.06
   4   0  -1    0.16    0.07
   4   0  -1    0.12    0.05
   4   0  -1    0.00    0.03
  -4   0   0    4.65    0.29
  -4   0   0    4.99    0.29
   4   0   0    4.17    0.28
   4   0   0    4.56    0.25
  -4   0   0    4.60    0.19
   4   0   0    5.05    0.29
   4   0   0    4.42    0.24
  -4   0   0    4.89    0.25
   4   0   1    0.07    0.05
  -4   0  -1    0.02    0.03
   4   0   1    0.03    0.04
  -4   0  -1    0.03    0.03
  -4   0  -1    0.00    0.04
   4   0   1    0.04    0.05
   4   0   2    0.16    0.07
  -4   0  -2    0.50    0.08
  -4   0  -2    0.39    0.12
   4   0   2    0.38    0.11
   4   0   2    0.42    0.10
   4   0   3    0.00    0.05
   4   0   3    0.13    0.08
   4   0   3    0.02    0.05
   4   0   4   18.95    0.72
   4   0   4   18.88    0.67
   4   0   4   19.17    0.85
   4   0   5    0.03    0.07
   4   0   5    0.08    0.09
   4   0   6    4.39    0.35
   4   0   7    0.04    0.10
  -4   1   9    0.91    0.22
  -4  -1   9    1.36    0.27
  -4   1   8    1.32    0.24
  -4  -1   8    1.44    0.25
  -4   1   7    0.09    0.09
  -4  -1   7    0.28    0.12
  -4  -1   7    0.08    0.09
   4   1  -6    1.76    0.18
  -4   1   6    1.19    0.19
  -4   1   6    2.09    0.25
  -4  -1   6    1.67    0.17
  -4  -1   6    1.63    0.23
  -4   1   5    0.16    0.08
   4   1  -5    0.11    0.06
   4  -1  -5    0.11    0.05
  -4  -1   5    0.05    0.05
  -4  -1   5    0.14    0.08
  -4   1   4    2.17    0.18
   4   1  -4    1.72    0.17
   4  -1  -4    1.78    0.14
  -4  -1   4    1.51    0.18
  -4   1   3    7.07    0.35
   4   1  -3    7.09    0.27
   4   1  -3    6.95    0.31
   4  -1  -3    7.29    0.31
   4  -1  -3    6.83    0.30
   4   1  -2   10.84    0.30
   4   1  -2   10.78    0.47
   4   1  -2   10.97    0.41
  -4   1   2   10.73    0.45
   4  -1  -2   10.36    0.36
  -4  -1   2   10.64    0.47
   4  -1  -2   10.00    0.39
   4   1  -1   22.52    0.85
   4   1  -1   25.19    0.83
   4   1  -1   23.74    0.73
   4   1  -1   24.71    0.74
  -4   1   1   24.58    0.84
   4  -1  -1   22.33    0.84
  -4  -1   1   25.17    0.86
   4  -1  -1   23.60    0.72
   4  -1  -1   24.01    0.73
   4  -1  -1   23.98    0.63
   4  -1  -1   23.68    0.83
   4  -1  -1   23.78    0.64
   4   1   0    0.36    0.08
   4   1   0    0.54    0.10
   4   1   0    0.42    0.10
  -4   1   0    0.65    0.13
  -4   1   0    0.63    0.10
  -4   1   0    0.56    0.11
  -4  -1   0    0.63    0.06
  -4  -1   0    0.47    0.10
   4  -1   0    0.85    0.12
   4  -1   0    0.45    0.09
  -4  -1   0    0.62    0.12
   4  -1   0    0.60    0.12
   4  -1   0    0.67    0.12
   4   1   1   41.09    1.14
  -4   1  -1   41.76    1.11
  -4   1  -1   42.13    1.28
   4   1   1   40.81    1.36
  -4   1  -1   38.43    1.31
   4   1   1   40.49    1.15
  -4  -1  -1   40.54    1.32
   4  -1   1   40.83    1.14
  -4  -1  -1   41.46    1.25
   4  -1   1   39.32    1.35
   4  -1   1   40.73    1.14
  -4  -1  -1   41.37    1.05
   4   1   2    0.02    0.05
   4   1   2    0.01    0.04
   4   1   2    0.22    0.08
  -4   1  -2    0.00    0.04
  -4   1  -2    0.06    0.04
   4  -1   2    0.11    0.06
   4  -1   2    0.06    0.05
   4  -1   2    0.08    0.06
  -4  -1  -2    0.06    0.06
  -4  -1  -2    0.11    0.04
   4   1   3   13.22    0.51
  -4   1  -3   11.71    0.61
   4   1   3   13.69    0.64
   4   1   3   13.46    0.54
   4  -1   3   13.06    0.52
   4  -1   3   13.09    0.65
   4  -1   3   13.73    0.54
   4  -1   3   13.66    0.50
   4   1   4    0.04    0.06
   4   1   4    0.27    0.12
   4   1   4    0.04    0.07
   4  -1   4    0.00    0.06
   4  -1   4    0.04    0.08
   4  -1   4    0.04    0.06
   4   1   5   31.89    1.08
   4   1   5   31.22    1.26
   4  -1   5   31.56    1.29
   4  -1   5   31.87    1.08
   4  -1   5   32.09    1.01
   4   1   6    0.96    0.19
   4  -1   6    0.94    0.19
   4   1   7    3.07    0.36
   4  -1   7    2.79    0.35
  -4   2   9    8.40    0.54
  -4  -2   9    8.05    0.55
  -4   2   8    3.74    0.39
  -4  -2   8    2.62    0.34
  -4   2   7   23.33    0.88
  -4  -2   7   22.72    0.90
  -4  -2   7   22.86    0.98
  -4   2   6    6.68    0.38
   4   2  -6    6.84    0.33
  -4   2   6    7.51    0.39
  -4  -2   6    6.88    0.33
  -4  -2   6    6.69    0.40
   4   2  -5   23.73    0.73
  -4   2   5   23.90    0.79
   4  -2  -5   23.88    0.69
  -4  -2   5   22.89    0.81
  -4  -2   5   23.31    0.74
  -4   2   4   11.39    0.47
   4   2  -4   10.39    0.42
  -4   2   4   10.82    0.44
  -4  -2   4   10.48    0.45
   4  -2  -4   10.93    0.40
  -4   2   3    7.06    0.34
   4   2  -3    6.84    0.31
   4   2  -3    6.60    0.24
   4  -2  -3    5.97    0.28
  -4   2   2    1.99    0.16
   4   2  -2    2.04    0.17
   4   2  -2    1.77    0.18
  -4  -2   2    1.78    0.17
   4  -2  -2    1.67    0.14
   4   2  -1    0.90    0.12
   4   2  -1    0.67    0.12
   4   2  -1    0.78    0.11
  -4   2   1    0.79    0.12
  -4  -2   1    0.87    0.07
   4  -2  -1    0.69    0.12
   4  -2  -1    0.88    0.12
  -4  -2   1    0.81    0.13
   4  -2  -1    0.91    0.12
  -4  -2   1    0.74    0.12
   4  -2  -1    0.69    0.13
   4   2   0    1.60    0.17
   4   2   0    1.54    0.19
  -4   2   0    2.06    0.19
   4   2   0    1.64    0.17
  -4   2   0    1.69    0.17
  -4   2   0    1.57    0.15
   4  -2   0    1.94    0.18
   4  -2   0    1.89    0.17
   4  -2   0    1.62    0.17
   4  -2   0    1.78    0.17
  -4  -2   0    1.64    0.19
  -4  -2   0    1.80    0.17
   4  -2   0    1.64    0.09
  -4   2  -1   11.02    0.46
   4   2   1   10.54    0.44
  -4   2  -1   11.43    0.41
  -4   2  -1   10.58    0.51
   4   2   1   10.43    0.42
  -4  -2  -1   10.78    0.41
   4  -2   1   10.92    0.43
  -4  -2  -1   10.81    0.30
   4  -2   1   11.13    0.52
   4  -2   1   11.62    0.45
   4   2   2   14.86    0.53
   4   2   2   14.35    0.55
   4   2   2   14.31    0.64
  -4   2  -2   15.32    0.66
  -4   2  -2   14.22    0.51
   4  -2   2   14.96    0.56
   4  -2   2   14.05    0.66
   4  -2   2   14.76    0.55
  -4  -2  -2   14.18    0.44
   4  -2   2   15.66    0.55
  -4   2  -3    4.91    0.36
   4   2   3    5.68    0.30
   4   2   3    5.26    0.32
   4   2   3    6.07    0.39
   4  -2   3    5.23    0.38
   4  -2   3    5.61    0.31
   4  -2   3    4.84    0.30
   4  -2   3    6.33    0.32
   4   2   4    0.44    0.13
   4   2   4    0.42    0.11
   4   2   4    0.37    0.11
   4  -2   4    0.39    0.14
   4  -2   4    0.28    0.10
   4  -2   4    0.26    0.10
   4   2   5    3.24    0.32
   4   2   5    3.65    0.33
   4  -2   5    3.33    0.27
   4  -2   5    3.57    0.34
   4   2   6    2.77    0.32
   4  -2   6    2.47    0.30
   4   2   7    0.15    0.12
   4  -2   7   -0.04    0.09
  -4   3   9    0.35    0.16
  -4  -3   9    0.34    0.17
  -4   3   8    0.27    0.14
  -4  -3   8    0.82    0.21
  -4  -3   8    0.57    0.18
  -4   3   7    0.01    0.08
  -4  -3   7    0.04    0.09
  -4  -3   7    0.08    0.09
  -4   3   6    0.06    0.06
  -4   3   6    0.05    0.07
   4   3  -6    0.06    0.06
  -4  -3   6    0.06    0.06
  -4  -3   6    0.12    0.09
   4   3  -5    0.14    0.07
  -4   3   5    0.10    0.07
  -4  -3   5    0.05    0.05
  -4  -3   5    0.11    0.08
   4  -3  -5    0.09    0.05
   4   3  -4    3.22    0.21
  -4   3   4    3.51    0.22
  -4   3   4    3.64    0.23
  -4  -3   4    3.96    0.25
  -4  -3   4    3.38    0.23
   4  -3  -4    3.42    0.19
  -4   3   3    4.60    0.25
   4   3  -3    4.15    0.24
   4   3  -3    4.15    0.15
  -4  -3   3    3.86    0.22
   4  -3  -3    4.43    0.23
   4   3  -2    6.85    0.32
  -4   3   2    7.68    0.34
   4   3  -2    7.13    0.35
   4  -3  -2    6.30    0.33
  -4  -3   2    7.67    0.38
   4  -3  -2    6.85    0.31
  -4  -3   2    6.76    0.27
   4   3  -1   29.68    0.96
   4   3  -1   30.53    0.88
  -4   3   1   29.19    1.00
   4   3  -1   29.81    0.87
  -4   3   1   29.97    0.99
  -4  -3   1   28.62    0.97
   4  -3  -1   28.91    1.00
   4  -3  -1   29.87    0.87
   4  -3  -1   30.33    1.01
  -4  -3   1   29.71    1.02
  -4  -3   1   29.51    0.74
   4  -3  -1   29.55    0.84
  -4   3   0  103.44    2.92
   4   3   0  103.54    2.59
   4   3   0  103.44    2.56
  -4   3   0  108.73    3.04
  -4   3   0  105.48    2.99
   4  -3   0  108.26    2.91
  -4  -3   0  101.21    2.91
   4  -3   0   99.52    3.03
   4  -3   0  101.96    2.57
   4  -3   0  105.75    2.56
   4  -3   0  102.45    2.56
  -4   3  -1    5.91    0.35
   4   3   1    5.61    0.35
   4   3   1    5.97    0.29
   4   3   1    5.83    0.30
   4  -3   1    6.33    0.32
   4  -3   1    6.18    0.23
   4  -3   1    5.84    0.29
  -4  -3  -1    5.50    0.25
   4  -3   1    5.72    0.35
  -4  -3  -1    5.74    0.35
   4   3   2   88.44    2.23
   4   3   2   85.72    2.69
  -4   3  -2   89.99    2.32
   4   3   2   86.39    2.29
  -4   3  -2   88.37    2.59
   4  -3   2   89.48    2.27
   4  -3   2   92.73    2.62
   4  -3   2   90.49    2.29
   4   3   3    7.63    0.45
  -4   3  -3    8.79    0.39
   4   3   3    8.25    0.41
   4   3   3    7.52    0.36
  -4   3  -3    7.99    0.47
   4  -3   3    8.55    0.42
   4  -3   3    8.45    0.50
   4  -3   3    7.65    0.38
  -4   3  -4    5.93    0.42
   4   3   4    6.89    0.34
   4   3   4    6.48    0.43
   4  -3   4    6.07    0.45
   4  -3   4    5.64    0.35
   4  -3   4    6.22    0.36
   4   3   5    0.14    0.10
   4   3   5    0.18    0.09
   4  -3   5    0.13    0.09
   4  -3   5    0.00    0.07
   4   3   6    5.21    0.38
   4  -3   6    5.21    0.38
   4   3   7    1.18    0.23
   4  -3   7    1.28    0.24
  -4   4   9    0.21    0.14
  -4  -4   9    0.39    0.17
  -4   4   8    1.40    0.24
  -4  -4   8    1.65    0.28
  -4   4   7    5.66    0.37
  -4  -4   7    4.86    0.38
  -4  -4   7    5.17    0.30
  -4  -4   7    5.51    0.43
  -4   4   6   16.23    0.64
  -4  -4   6   17.20    0.61
  -4  -4   6   16.76    0.70
  -4   4   5   11.16    0.47
   4   4  -5   11.02    0.45
  -4   4   5   12.17    0.48
  -4  -4   5   10.81    0.46
  -4  -4   5   11.21    0.51
   4  -4  -5   11.08    0.39
  -4   4   4   31.58    0.92
  -4   4   4   32.10    1.01
   4   4  -4   30.46    0.93
  -4  -4   4   30.93    0.95
  -4  -4   4   31.40    0.98
   4  -4  -4   32.07    0.87
  -4  -4   4   30.29    0.97
   4   4  -3   27.64    0.91
   4   4  -3   26.95    0.83
  -4   4   3   28.13    0.90
  -4  -4   3   26.63    0.82
   4  -4  -3   27.13    0.79
  -4   4   2  145.21    4.01
  -4   4   2  138.70    4.07
   4   4  -2  144.64    3.84
   4   4  -2  144.53    3.45
  -4  -4   2  141.11    3.48
   4  -4  -2  144.49    4.02
   4  -4  -2  141.04    3.42
   4   4  -1   36.25    1.03
   4   4  -1   34.89    1.03
  -4   4   1   35.53    1.19
  -4   4   1   36.62    1.17
   4   4  -1   38.13    1.14
   4  -4  -1   35.30    0.98
   4  -4  -1   35.28    1.02
  -4  -4   1   35.45    1.14
   4  -4  -1   37.96    1.19
   4  -4  -1   35.51    1.18
   4   4   0    5.20    0.27
  -4   4   0    5.31    0.30
   4   4   0    5.12    0.27
   4  -4   0    5.16    0.23
   4  -4   0    5.03    0.28
  -4  -4   0    5.19    0.31
   4  -4   0    4.93    0.25
   4  -4   0    4.85    0.30
   4  -4   0    5.12    0.31
   4   4   1   15.85    0.54
   4   4   1   14.58    0.55
  -4   4  -1   15.62    0.65
   4   4   1   15.23    0.65
   4  -4   1   15.94    0.53
   4  -4   1   14.57    0.65
  -4  -4  -1   15.19    0.64
   4  -4   1   14.21    0.60
   4  -4   1   14.27    0.56
   4  -4   1   14.80    0.48
   4   4   2   10.46    0.52
   4   4   2   10.44    0.42
  -4   4  -2    9.62    0.51
  -4   4  -2   11.01    0.44
   4  -4   2   10.42    0.37
   4  -4   2   10.91    0.55
   4  -4   2   10.57    0.47
   4  -4   2   10.53    0.43
  -4  -4  -2   10.31    0.39
   4  -4   2   10.51    0.49
   4   4   3    0.02    0.06
   4   4   3    0.03    0.06
  -4   4  -3    0.04    0.06
  -4   4  -3    0.00    0.05
   4   4   3    0.11    0.07
   4  -4   3   -0.07    0.05
   4  -4   3    0.09    0.08
   4  -4   3    0.02    0.05
   4   4   4   27.49    1.07
   4   4   4   26.76    0.93
   4   4   4   26.97    0.83
  -4   4  -4   26.34    1.05
   4  -4   4   26.60    1.13
   4  -4   4   27.20    0.91
   4  -4   4   26.30    0.92
   4   4   5    1.67    0.24
   4   4   5    2.03    0.29
   4  -4   5    1.82    0.25
   4  -4   5    1.77    0.24
   4   4   6    2.09    0.29
   4  -4   6    1.84    0.27
   4   4   7    0.36    0.15
   4  -4   7    0.15    0.12
  -4   5   9    5.39    0.41
  -4  -5   9    6.08    0.57
  -4   5   8    3.62    0.36
  -4  -5   8    3.60    0.41
  -4   5   7    0.89    0.18
  -4  -5   7    1.08    0.17
  -4  -5   7    1.18    0.22
  -4  -5   7    0.73    0.20
  -4   5   6    0.53    0.13
  -4  -5   6    0.41    0.11
  -4  -5   6    0.35    0.13
  -4   5   5    0.13    0.08
   4   5  -5    0.06    0.06
  -4  -5   5    0.03    0.06
  -4  -5   5    0.10    0.07
  -4  -5   5    0.03    0.06
   4   5  -4    3.02    0.21
  -4   5   4    2.72    0.19
  -4   5   4    2.96    0.19
   4   5  -4    3.00    0.14
   4  -5  -4    2.95    0.18
  -4  -5   4    3.18    0.24
  -4  -5   4    2.55    0.21
  -4  -5   4    2.76    0.21
  -4   5   3   57.91    1.83
   4   5  -3   56.49    1.54
  -4   5   3   59.03    1.70
   4   5  -3   58.52    1.68
  -4  -5   3   56.17    1.54
   4  -5  -3   57.73    1.49
   4   5  -2  111.01    3.01
  -4   5   2  109.33    3.22
   4   5  -2  111.58    2.74
  -4   5   2  111.36    3.14
  -4  -5   2  112.63    2.71
   4  -5  -2  108.03    2.70
   4  -5  -2  109.95    3.15
   4   5  -1    4.53    0.26
  -4   5   1    5.19    0.30
   4   5  -1    5.16    0.27
  -4   5   1    5.38    0.30
  -4  -5   1    4.69    0.28
   4  -5  -1    4.85    0.27
   4  -5  -1    5.27    0.24
   4  -5  -1    5.57    0.33
   4  -5  -1    5.06    0.29
   4   5   0   20.81    0.66
  -4   5   0   19.85    0.75
   4   5   0   20.28    0.67
   4  -5   0   19.90    0.63
  -4  -5   0   20.34    0.75
   4  -5   0   20.85    0.69
   4  -5   0   20.33    0.75
   4  -5   0   17.63    0.74
   4  -5   0   20.53    0.77
   4  -5   0   19.91    0.62
   4   5   1   31.06    1.10
   4   5   1   30.57    0.94
   4   5   1   30.17    0.91
  -4   5  -1   30.97    1.07
   4  -5   1   31.03    0.90
   4  -5   1   30.22    1.10
  -4  -5  -1   29.09    1.06
   4  -5   1   31.86    1.08
   4  -5   1   30.17    0.89
   4  -5   1   32.19    0.98
   4   5   2    3.72    0.26
   4   5   2    3.52    0.28
   4   5   2    4.06    0.24
  -4   5  -2    4.21    0.30
  -4  -5  -2    3.75    0.19
   4  -5   2    4.24    0.22
   4  -5   2    4.60    0.25
   4  -5   2    4.31    0.29
   4  -5   2    4.41    0.29
   4  -5   2    3.86    0.31
   4   5   3   45.85    1.27
  -4   5  -3   44.03    1.51
   4   5   3   46.01    1.35
   4   5   3   44.69    1.56
  -4   5  -3   47.15    1.37
   4  -5   3   47.05    1.39
   4  -5   3   46.29    1.64
   4  -5   3   48.42    1.33
   4   5   4    4.46    0.35
  -4   5  -4    4.23    0.35
   4   5   4    4.39    0.31
   4  -5   4    4.19    0.29
   4  -5   4    4.60    0.40
   4  -5   4    4.33    0.32
   4   5   5   25.13    0.93
   4   5   5   24.55    1.04
   4  -5   5   26.69    0.95
   4  -5   5   24.65    0.91
   4   5   6    0.19    0.11
   4  -5   6   -0.04    0.09
   4   5   7    4.33    0.44
   4  -5   7    3.90    0.41
  -4  -6   9    4.57    0.49
  -4   6   8    3.24    0.34
  -4  -6   8    3.50    0.40
  -4   6   7   29.01    0.99
  -4  -6   7   28.63    1.08
  -4  -6   7   29.71    0.95
  -4   6   6   14.48    0.59
  -4  -6   6   15.84    0.59
  -4  -6   6   15.07    0.75
  -4  -6   6   14.33    0.65
  -4   6   5    9.18    0.41
   4   6  -5    9.27    0.43
  -4  -6   5    9.86    0.48
  -4  -6   5    9.40    0.43
  -4  -6   5   10.88    0.49
   4   6  -4   29.33    0.93
  -4   6   4   30.48    1.11
  -4   6   4   31.86    0.95
  -4   6   4   30.20    0.88
  -4  -6   4   30.90    0.96
   4  -6  -4   30.57    0.85
  -4  -6   4   28.97    0.96
  -4  -6   4   30.82    0.96
  -4   6   3    4.06    0.29
   4   6  -3    4.58    0.26
  -4   6   3    4.34    0.22
   4   6  -3    4.66    0.27
  -4   6   3    3.79    0.20
  -4  -6   3    4.07    0.27
   4  -6  -3    3.83    0.22
  -4  -6   3    4.38    0.23
  -4   6   2   47.00    1.43
  -4   6   2   46.28    1.51
   4   6  -2   48.01    1.30
   4   6  -2   45.23    1.37
  -4  -6   2   47.43    1.19
   4  -6  -2   45.62    1.27
   4  -6  -2   47.50    1.44
  -4   6   1   51.03    1.61
   4   6  -1   52.29    1.40
  -4   6   1   52.44    1.60
   4   6  -1   51.44    1.39
  -4  -6   1   49.80    1.53
   4  -6  -1   50.51    1.40
   4  -6  -1   50.58    1.32
   4  -6  -1   53.84    1.60
   4  -6  -1   49.21    1.59
   4   6   0   29.80    0.88
   4   6   0   29.21    0.89
   4  -6   0   30.04    1.00
   4  -6   0   28.38    1.02
   4  -6   0   30.67    1.05
   4  -6   0   27.30    0.86
   4  -6   0   29.46    0.83
   4  -6   0   27.40    0.90
  -4  -6   0   29.30    0.99
   4   6   1    8.45    0.45
   4   6   1    8.97    0.38
  -4   6  -1    8.59    0.44
   4   6   1    8.81    0.40
   4  -6   1    8.49    0.42
   4  -6   1    7.77    0.45
   4  -6   1    8.39    0.44
   4  -6   1    8.29    0.35
   4  -6   1    8.42    0.35
  -4   6  -2    1.67    0.22
   4   6   2    1.87    0.19
   4   6   2    1.37    0.20
   4   6   2    1.66    0.20
   4  -6   2    1.24    0.21
   4  -6   2    1.57    0.16
   4  -6   2    1.54    0.21
   4  -6   2    1.70    0.22
   4  -6   2    1.70    0.18
  -4  -6  -2    1.66    0.10
  -4   6  -3    3.92    0.31
   4   6   3    3.73    0.30
   4   6   3    3.89    0.24
   4   6   3    3.60    0.27
   4  -6   3    4.19    0.32
   4  -6   3    3.62    0.34
   4  -6   3    3.58    0.25
   4   6   4    3.97    0.32
   4   6   4    2.87    0.29
  -4   6  -4    4.12    0.34
   4  -6   4    3.52    0.27
   4  -6   4    3.19    0.39
   4  -6   4    3.56    0.36
   4   6   5   24.57    0.94
   4  -6   5   28.00    0.96
   4  -6   5   25.91    0.97
   4   6   6   11.25    0.61
   4  -6   6   12.33    0.62
   4  -6   6   12.51    0.62
   4   6   7    3.61    0.40
   4  -6   7    3.57    0.39
  -4  -7   9    1.32    0.28
  -4  -7   8    0.09    0.12
  -4   7   7    3.18    0.30
  -4  -7   7    3.45    0.38
  -4  -7   7    3.53    0.27
  -4   7   6    3.63    0.26
  -4  -7   6    3.76    0.35
  -4  -7   6    4.12    0.28
  -4  -7   6    4.22    0.33
  -4  -7   6    3.66    0.30
  -4   7   5    0.45    0.13
  -4   7   5    0.60    0.11
   4   7  -5    0.44    0.12
  -4  -7   5    0.38    0.12
  -4  -7   5    0.24    0.10
  -4  -7   5    0.55    0.13
  -4   7   4    0.14    0.06
  -4   7   4    0.29    0.06
  -4   7   4    0.21    0.09
   4   7  -4    0.25    0.09
   4   7  -4    0.08    0.06
  -4  -7   4    0.19    0.07
   4  -7  -4    0.06    0.05
  -4  -7   4    0.09    0.07
  -4  -7   4    0.02    0.06
  -4   7   3   39.61    1.36
  -4   7   3   39.77    1.22
   4   7  -3   40.92    1.21
   4   7  -3   39.39    1.16
  -4   7   3   40.02    1.06
  -4  -7   3   41.80    1.13
  -4  -7   3   38.97    1.19
   4  -7  -3   39.91    1.11
   4   7  -2    8.98    0.40
  -4   7   2    8.90    0.45
  -4   7   2    8.90    0.40
   4  -7  -2    8.44    0.38
  -4  -7   2    9.19    0.43
  -4  -7   2    9.23    0.29
   4  -7  -2    9.63    0.40
   4   7  -1   21.26    0.70
   4   7  -1   21.06    0.69
  -4   7   1   20.43    0.77
  -4   7   1   20.93    0.79
   4  -7  -1   22.28    0.81
   4  -7  -1   20.83    0.62
   4  -7  -1   20.40    0.76
  -4  -7   1   20.34    0.74
   4   7   0    6.04    0.31
   4   7   0    5.60    0.30
   4  -7   0    6.44    0.36
   4  -7   0    5.81    0.35
   4  -7   0    6.08    0.37
   4  -7   0    6.00    0.34
   4  -7   0    5.70    0.26
  -4  -7   0    5.80    0.34
   4   7   1   19.04    0.66
   4   7   1   17.44    0.61
   4  -7   1   17.43    0.59
   4  -7   1   17.53    0.69
   4  -7   1   17.33    0.75
   4  -7   1   18.71    0.76
   4  -7   1   18.50    0.62
  -4   7  -2    9.50    0.49
   4   7   2    9.52    0.50
   4   7   2    8.97    0.39
   4   7   2    9.57    0.44
   4  -7   2    9.37    0.54
   4  -7   2    9.89    0.49
   4  -7   2    9.70    0.40
  -4  -7  -2    9.33    0.31
   4  -7   2   10.01    0.41
   4   7   3    9.95    0.52
  -4   7  -3    9.19    0.51
   4   7   3    8.94    0.45
   4   7   3    9.92    0.41
   4  -7   3    9.54    0.58
   4  -7   3    9.47    0.50
   4  -7   3    9.73    0.43
   4   7   4    2.43    0.27
   4   7   4    1.98    0.27
  -4   7  -4    2.05    0.28
   4  -7   4    2.21    0.25
   4  -7   4    1.70    0.25
   4   7   5    3.68    0.30
   4  -7   5    3.45    0.37
   4  -7   5    2.86    0.30
   4   7   6    5.27    0.40
   4  -7   6    4.60    0.36
   4  -7   6    4.79    0.39
  -4  -8   9    0.33    0.18
  -4  -8   8    2.35    0.35
  -4  -8   7   55.34    1.57
  -4  -8   7   52.47    1.70
  -4   8   6    5.14    0.30
  -4  -8   6    4.61    0.40
  -4  -8   6    4.06    0.34
  -4  -8   6    5.03    0.32
  -4   8   5    2.57    0.20
  -4  -8   5    3.08    0.25
  -4  -8   5    3.31    0.27
  -4  -8   5    3.27    0.26
  -4   8   4    0.93    0.12
   4   8  -4    1.21    0.18
   4   8  -4    1.30    0.15
  -4   8   4    0.95    0.17
   4  -8  -4    0.96    0.13
  -4  -8   4    0.98    0.15
  -4  -8   4    0.88    0.16
  -4  -8   4    0.77    0.15
   4   8  -3    1.39    0.15
  -4   8   3    1.51    0.20
   4   8  -3    1.19    0.17
  -4   8   3    1.29    0.14
  -4   8   3    1.33    0.11
  -4  -8   3    1.39    0.14
  -4  -8   3    1.39    0.19
   4  -8  -3    1.48    0.17
  -4   8   2    0.51    0.11
  -4   8   2    0.63    0.13
   4   8  -2    0.41    0.10
  -4  -8   2    0.63    0.13
  -4  -8   2    0.63    0.07
   4  -8  -2    0.59    0.11
   4  -8  -2    0.51    0.11
  -4   8   1   49.71    1.59
   4   8  -1   49.81    1.38
  -4   8   1   50.29    1.58
   4  -8  -1   48.68    1.40
  -4  -8   1   48.59    1.49
   4  -8  -1   50.00    1.64
   4  -8  -1   50.64    1.56
   4  -8  -1   49.65    1.27
   4   8   0    3.37    0.23
   4   8   0    3.64    0.24
   4  -8   0    3.39    0.26
   4  -8   0    3.23    0.26
   4  -8   0    3.31    0.19
   4  -8   0    3.09    0.25
  -4  -8   0    3.04    0.24
   4  -8   0    3.33    0.28
   4   8   1   15.18    0.56
   4   8   1   15.41    0.58
   4  -8   1   14.30    0.68
   4  -8   1   16.38    0.66
   4  -8   1   15.77    0.54
   4  -8   1   16.09    0.58
   4  -8   1   15.50    0.69
  -4   8  -2    0.40    0.11
   4   8   2    0.33    0.09
   4   8   2    0.32    0.10
   4  -8   2    0.38    0.09
   4  -8   2    0.74    0.17
   4  -8   2    0.35    0.13
   4   8   3    7.04    0.34
  -4   8  -3    7.17    0.44
   4   8   3    7.18    0.43
   4   8   3    6.98    0.39
   4  -8   3    7.42    0.51
   4  -8   3    7.13    0.36
   4  -8   3    6.87    0.44
   4   8   4    7.66    0.46
  -4   8  -4    6.80    0.45
   4   8   4    7.21    0.41
   4  -8   4    7.76    0.41
   4  -8   4    6.81    0.45
   4   8   5    0.43    0.14
   4  -8   5    0.43    0.13
   4  -8   5    0.26    0.14
   4   8   6    2.30    0.31
   4  -8   6    2.58    0.35
   4  -8   6    1.99    0.28
  -4  -9   8    0.66    0.20
  -4  -9   7    0.53    0.18
  -4  -9   7    0.74    0.16
  -4  -9   6    4.97    0.37
  -4  -9   6    5.32    0.34
  -4  -9   5    0.01    0.08
  -4  -9   5    0.19    0.09
   4   9  -4    0.89    0.16
  -4   9   4    0.75    0.15
  -4   9   4    0.98    0.12
  -4  -9   4    0.96    0.15
  -4  -9   4    0.99    0.17
   4  -9  -4    0.85    0.13
  -4  -9   4    0.71    0.14
  -4   9   3    2.81    0.19
   4   9  -3    3.14    0.24
  -4   9   3    2.93    0.25
  -4   9   3    2.90    0.16
   4  -9  -3    3.21    0.22
  -4  -9   3    3.14    0.30
  -4  -9   3    3.61    0.25
  -4  -9   3    3.51    0.20
  -4   9   2    7.27    0.36
  -4   9   2    7.16    0.40
   4   9  -2    7.23    0.37
  -4  -9   2    7.89    0.40
   4  -9  -2    7.17    0.36
   4  -9  -2    7.85    0.36
  -4   9   1    0.56    0.13
   4   9  -1    0.59    0.12
   4  -9  -1    0.68    0.12
  -4  -9   1    0.59    0.11
   4  -9  -1    0.65    0.15
   4  -9  -1    0.62    0.14
  -4  -9   1    0.46    0.12
   4  -9  -1    0.93    0.10
   4   9   0   13.18    0.52
   4   9   0   12.57    0.51
   4  -9   0   13.01    0.63
   4  -9   0   12.36    0.58
   4  -9   0   13.66    0.58
  -4  -9   0   13.44    0.57
   4  -9   0   12.75    0.44
   4   9   1   10.54    0.46
   4   9   1   11.58    0.46
   4  -9   1   10.95    0.42
   4  -9   1   10.35    0.56
   4  -9   1   11.74    0.58
   4  -9   1   10.65    0.53
   4  -9   1   11.04    0.47
   4   9   2   42.85    1.21
   4   9   2   43.34    1.28
   4  -9   2   41.36    1.36
   4  -9   2   43.90    1.21
   4  -9   2   42.89    1.56
   4   9   3   45.08    1.23
   4   9   3   42.62    1.31
  -4   9  -3   43.10    1.46
   4  -9   3   45.25    1.27
   4  -9   3   44.09    1.43
   4  -9   3   42.45    1.64
   4   9   4    0.63    0.15
   4  -9   4    0.26    0.14
   4  -9   4    0.37    0.12
   4   9   5   12.48    0.61
   4  -9   5   12.40    0.58
   4  -9   5   13.51    0.69
   4   9   6   12.95    0.65
   4  -9   6   13.59    0.65
   4  -9   6   13.42    0.71
  -4 -10   8    1.92    0.32
  -4 -10   8    1.47    0.23
  -4 -10   7    0.12    0.10
  -4 -10   7    0.24    0.14
  -4 -10   6   10.51    0.51
  -4 -10   6    9.97    0.55
  -4 -10   5    3.35    0.33
  -4 -10   5    3.41    0.27
   4  10  -4  104.12    2.77
   4 -10  -4  110.22    2.64
  -4 -10   4  103.48    2.77
  -4 -10   4  110.34    2.82
  -4 -10   4  106.95    2.77
  -4  10   3    0.38    0.11
   4  10  -3    0.29    0.10
  -4 -10   3    0.46    0.12
  -4 -10   3    0.28    0.07
   4 -10  -3    0.55    0.11
  -4 -10   3    0.29    0.09
   4  10  -2  108.13    2.77
  -4  10   2  110.33    3.14
   4 -10  -2  113.04    3.13
   4 -10  -2  106.14    2.76
  -4 -10   2  108.59    2.79
   4  10  -1    4.24    0.28
   4 -10  -1    4.34    0.29
   4 -10  -1    4.95    0.32
   4 -10  -1    4.92    0.36
  -4 -10   1    5.43    0.32
  -4 -10   1    4.96    0.29
   4 -10  -1    4.86    0.21
   4  10   0    0.11    0.07
   4  10   0    0.09    0.06
   4 -10   0    0.20    0.06
   4 -10   0    0.11    0.07
  -4 -10   0    0.10    0.07
   4 -10   0    0.09    0.08
   4 -10   0    0.26    0.11
  -4 -10   0    0.04    0.07
   4  10   1    2.53    0.24
   4  10   1    1.97    0.22
   4 -10   1    1.79    0.24
  -4 -10  -1    1.60    0.20
   4 -10   1    1.74    0.25
   4 -10   1    1.84    0.20
   4 -10   1    1.82    0.26
   4 -10   1    2.02    0.16
   4  10   2    6.11    0.35
   4  10   2    6.86    0.34
   4 -10   2    6.61    0.47
   4 -10   2    6.38    0.32
   4 -10   2    6.32    0.43
  -4 -10  -2    6.94    0.36
   4  10   3    4.61    0.31
  -4  10  -3    4.06    0.32
   4 -10   3    5.59    0.41
   4 -10   3    4.95    0.43
   4 -10   3    4.80    0.29
   4  10   4    4.44    0.32
   4 -10   4    4.40    0.44
   4 -10   4    4.59    0.31
   4  10   5    0.78    0.18
   4 -10   5    0.49    0.18
   4 -10   5    0.82    0.17
   4  10   6    5.25    0.40
   4 -10   6    5.56    0.46
   4 -10   6    5.54    0.40
  -4 -11   8    4.67    0.36
  -4 -11   8    3.94    0.46
  -4 -11   7    0.50    0.15
  -4 -11   7    0.70    0.20
  -4 -11   6    3.76    0.39
  -4 -11   6    3.64    0.35
  -4 -11   5    2.20    0.27
  -4 -11   5    2.60    0.28
  -4 -11   4    5.94    0.37
  -4 -11   4    5.45    0.35
   4  11  -3   37.55    1.17
  -4 -11   3   36.30    1.13
   4 -11  -3   38.15    1.11
  -4 -11   3   36.47    1.17
  -4 -11   3   38.48    1.08
   4  11  -2   14.27    0.60
   4 -11  -2   15.71    0.59
   4 -11  -2   15.47    0.61
  -4 -11   2   15.74    0.63
   4  11  -1    0.15    0.08
   4 -11  -1    0.37    0.12
   4 -11  -1    0.47    0.14
  -4 -11   1    0.18    0.07
   4 -11  -1    0.39    0.10
  -4 -11   1    0.25    0.10
   4  11   0   77.51    2.08
   4  11   0   80.49    2.10
  -4 -11   0   83.43    2.14
   4 -11   0   78.41    1.97
   4 -11   0   81.38    2.54
   4 -11   0   81.13    2.20
   4 -11   0   78.40    2.46
  -4 -11   0   79.13    2.32
   4  11   1    7.73    0.39
   4  11   1    7.53    0.38
   4 -11   1    7.77    0.40
   4 -11   1    8.31    0.50
   4 -11   1    8.49    0.50
  -4 -11  -1    7.71    0.40
   4 -11   1    9.00    0.50
   4 -11   1    8.48    0.35
   4  11   2    9.91    0.44
   4  11   2    9.97    0.47
  -4 -11  -2    9.95    0.45
   4 -11   2    9.94    0.41
   4 -11   2    9.43    0.54
   4 -11   2    9.39    0.59
   4  11   3   16.43    0.67
   4 -11   3   17.57    0.63
   4 -11   3   15.85    0.77
   4  11   4    3.83    0.30
   4 -11   4    3.75    0.28
   4 -11   4    3.74    0.43
   4  11   5    3.35    0.34
   4 -11   5    2.47    0.36
   4 -11   5    3.37    0.34
   4  11   6    3.43    0.38
   4 -11   6    3.31    0.36
   4 -11   6    3.60    0.45
  -4 -12   8    3.81    0.39
  -4 -12   8    3.08    0.41
  -4 -12   7   20.50    0.91
  -4 -12   7   21.82    0.86
  -4 -12   6    6.36    0.41
  -4 -12   6    6.27    0.43
  -4 -12   5    7.48    0.44
  -4 -12   5    7.92    0.46
  -4 -12   4    0.09    0.08
  -4 -12   4    0.06    0.07
   4  12  -3    0.38    0.12
  -4 -12   3    0.19    0.09
  -4 -12   3    0.31    0.11
  -4 -12   3    0.14    0.06
   4 -12  -3    0.05    0.07
   4  12  -2    2.32    0.26
   4 -12  -2    1.70    0.23
  -4 -12   2    1.73    0.23
   4  12  -1   18.60    0.69
   4 -12  -1   17.03    0.70
  -4 -12   1   18.08    0.69
  -4 -12   1   17.49    0.66
   4 -12  -1   17.59    0.82
   4 -12  -1   18.95    0.73
   4  12   0   27.41    0.92
   4  12   0   30.55    0.92
   4 -12   0   28.90    1.02
  -4 -12   0   29.01    0.95
   4 -12   0   28.43    1.08
   4 -12   0   28.60    1.14
  -4 -12   0   27.80    0.99
   4  12   1   27.94    0.88
   4  12   1   26.58    0.88
   4 -12   1   27.04    0.93
   4 -12   1   26.25    1.08
  -4 -12  -1   25.71    0.88
   4 -12   1   27.38    1.01
   4  12   2   11.99    0.52
   4  12   2   11.97    0.49
  -4 -12  -2   11.66    0.50
   4 -12   2   11.07    0.45
   4 -12   2   11.23    0.61
   4 -12   2   11.31    0.66
   4  12   3    6.73    0.39
   4 -12   3    6.88    0.36
   4 -12   3    6.45    0.47
   4  12   4    0.49    0.14
   4 -12   4    0.62    0.15
   4 -12   4    0.70    0.21
   4  12   5    2.33    0.29
   4 -12   5    1.89    0.26
   4 -12   5    1.95    0.34
   4 -12   6    1.88    0.35
   4 -12   6    2.13    0.29
  -4 -13   7    1.16    0.25
  -4 -13   7    1.14    0.22
  -4 -13   6    1.95    0.29
  -4 -13   6    2.61    0.30
  -4 -13   5    1.44    0.23
  -4 -13   5    1.38    0.21
  -4 -13   4    5.25    0.35
  -4 -13   4    4.60    0.34
  -4 -13   3    6.72    0.41
   4 -13  -3    6.87    0.38
  -4 -13   3    7.60    0.40
   4  13  -2    0.13    0.09
   4 -13  -2    0.19    0.10
  -4 -13   2    0.16    0.10
   4  13  -1    0.20    0.09
  -4 -13   1    0.19    0.10
   4 -13  -1    0.22    0.11
   4 -13  -1    0.22    0.09
   4  13   0   14.24    0.59
  -4 -13   0   15.68    0.64
   4 -13   0   14.46    0.68
   4 -13   0   13.59    0.72
  -4 -13   0   15.12    0.61
   4 -13   0   15.02    0.68
   4  13   1   34.35    1.04
   4  13   1   34.11    1.05
   4 -13   1   31.20    1.26
   4 -13   1   34.59    1.12
  -4 -13  -1   32.18    1.04
   4 -13   1   31.58    1.17
   4  13   2    4.63    0.29
   4  13   2    4.26    0.30
   4 -13   2    3.43    0.39
  -4 -13  -2    3.36    0.26
   4 -13   2    3.92    0.38
   4  13   3    2.57    0.28
   4 -13   3    2.47    0.35
   4 -13   3    2.14    0.23
   4 -13   4    0.78    0.16
   4 -13   4    0.51    0.19
   4 -13   5    2.59    0.30
   4 -13   5    2.97    0.42
  -4 -14   7    6.16    0.43
  -4 -14   7    5.24    0.50
  -4 -14   6    0.09    0.09
  -4 -14   6    0.20    0.13
  -4 -14   5    4.86    0.36
  -4 -14   5    4.77    0.36
  -4 -14   4   25.39    0.94
  -4 -14   4   25.56    0.92
   4 -14  -3    6.09    0.37
  -4 -14   3    6.00    0.36
  -4 -14   3    6.66    0.40
  -4 -14   2    0.20    0.10
   4 -14  -2    0.07    0.09
  -4 -14   2    0.34    0.11
   4  14  -1   14.71    0.63
  -4 -14   1   14.49    0.63
   4 -14  -1   15.62    0.68
   4  14   0    1.00    0.18
   4 -14   0    1.06    0.22
  -4 -14   0    0.83    0.17
   4 -14   0    0.77    0.17
   4  14   1   25.50    0.85
   4  14   1   25.40    0.87
   4 -14   1   25.99    1.07
  -4 -14  -1   24.34    0.86
   4 -14   1   25.60    0.93
   4 -14   1   23.81    0.99
   4  14   2    0.23    0.10
   4  14   2    0.32    0.11
   4 -14   2    0.33    0.15
  -4 -14  -2    0.20    0.10
   4 -14   2    0.34    0.16
   4 -14   3    6.11    0.49
   4 -14   4    0.37    0.18
   4 -14   5    0.86    0.25
  -4 -15   7    0.47    0.19
  -4 -15   7    0.50    0.17
  -4 -15   6    2.01    0.28
  -4 -15   6    2.42    0.32
  -4 -15   5    4.25    0.35
  -4 -15   5    4.61    0.36
  -4 -15   4    0.23    0.11
  -4 -15   4    0.27    0.12
  -4 -15   3    9.57    0.48
  -4 -15   3   10.43    0.53
   4 -15  -3    9.57    0.49
  -4 -15   2    9.84    0.46
  -4 -15   2    9.11    0.49
   4 -15  -2    8.92    0.49
  -4 -15   1   30.67    1.04
   4 -15  -1   29.87    1.08
   4 -15   0    0.37    0.13
  -4 -15   0    0.20    0.11
   4 -15   0    0.54    0.17
   4  15   1   21.06    0.77
   4 -15   1   19.84    0.92
  -4 -15  -1   20.51    0.76
   4 -15   1   20.16    0.90
   4 -15   1   19.63    0.81
   4 -15   2    0.62    0.20
   4 -15   3   19.64    0.94
   4 -15   4    0.02    0.13
   4 -15   5   16.35    0.90
  -4 -16   6    5.39    0.41
  -4 -16   6    5.53    0.43
  -4 -16   5    7.01    0.46
  -4 -16   5    7.80    0.48
  -4 -16   4   21.74    0.89
  -4 -16   4   23.09    0.86
   4 -16  -3    6.57    0.40
  -4 -16   3    6.52    0.38
  -4 -16   3    5.25    0.38
  -4 -16   2   17.84    0.67
  -4 -16   2   17.24    0.73
   4 -16  -2   16.59    0.73
  -4 -16   1   15.68    0.67
   4 -16  -1   15.26    0.71
  -4 -16   0    2.80    0.29
   4 -16   0    3.33    0.39
  -4 -16  -1   12.04    0.55
   4 -16   1   10.97    0.65
   4 -16   1   11.69    0.67
   4 -16   2    0.04    0.13
   4 -16   3   -0.03    0.13
   4 -16   4    0.64    0.23
  -4 -17   6    0.79    0.20
  -4 -17   6    0.56    0.18
  -4 -17   5    2.41    0.31
  -4 -17   5    1.69    0.27
  -4 -17   4    1.22    0.22
  -4 -17   4    1.40    0.23
  -4 -17   3    0.33    0.14
  -4 -17   2    2.52    0.31
   4 -17  -2    2.64    0.32
  -4 -17   1    0.62    0.16
   4 -17  -1    0.66    0.20
  -4 -17   0   13.80    0.63
   4 -17   0   15.52    0.76
  -4 -17  -1    5.02    0.34
   4 -17   1    4.52    0.48
   4 -17   2    7.04    0.55
   4 -17   3    0.03    0.14
   4 -17   4    4.05    0.50
  -4 -18   5    7.36    0.50
  -4 -18   4    0.80    0.19
  -4 -18   3    2.93    0.35
  -4 -18   2    0.91    0.19
   4 -18  -2    0.54    0.19
   4 -18  -1    0.02    0.13
  -4 -18   1    0.21    0.11
   4 -18   0    2.26    0.35
  -4 -18   0    2.55    0.30
  -4 -18  -1    1.83    0.24
   4 -18   1    1.68    0.31
   4 -18   2    0.14    0.17
   4 -18   3    0.00    0.13
  -4 -19   5    1.24    0.25
  -4 -19   4    0.00    0.10
  -4 -19   3    0.12    0.11
  -4 -19   2    1.66    0.26
   4 -19  -2    1.45    0.26
   4 -19  -1    0.32    0.17
  -4 -19   1    0.44    0.14
   4 -19   0    6.70    0.51
  -4 -19   0    6.51    0.42
  -4 -19  -1    1.46    0.23
   4 -19   1    1.16    0.28
   4 -19   2    6.62    0.64
   4 -19   3    1.52    0.33
  -4 -20   4    5.91    0.46
  -4 -20   3    2.62    0.34
   4 -20  -2    7.11    0.50
  -4 -20   2    6.99    0.47
  -4 -20   1    0.38    0.14
   4 -20  -1    0.45    0.19
  -4 -20   0    2.05    0.28
   4 -20   0    2.24    0.37
   4 -20   1    0.26    0.18
   4 -20   2    0.96    0.28
  -4 -21   3    6.73    0.49
  -4 -21   2    0.62    0.18
   4 -21  -1    7.12    0.53
  -4 -21   1    6.20    0.44
  -4 -21   0    1.97    0.28
   4 -21   0    1.63    0.32
   4 -21   1    3.04    0.44
  -5   0   9   -0.16    0.09
  -5   0   8    7.80    0.50
  -5   0   7    0.03    0.08
  -5   0   6   42.60    1.20
   5   0  -6   42.19    1.17
  -5   0   6   40.11    1.29
  -5   0   5    0.07    0.07
   5   0  -5    0.03    0.05
   5   0  -4  129.52    3.16
   5   0  -3    0.00    0.04
   5   0  -3    0.01    0.03
   5   0  -2    6.41    0.32
   5   0  -2    6.61    0.19
   5   0  -2    6.79    0.33
   5   0  -1    0.07    0.05
   5   0  -1    0.05    0.05
   5   0  -1   -0.05    0.03
   5   0   0    0.75    0.13
   5   0   0    1.00    0.17
  -5   0   0    1.32    0.16
  -5   0   0    0.84    0.16
   5   0   0    0.98    0.15
  -5   0  -1    0.08    0.07
  -5   0  -1    0.03    0.04
   5   0   1    0.01    0.05
   5   0   1   -0.07    0.03
   5   0   1    0.05    0.05
  -5   0  -1    0.01    0.03
   5   0   2   23.34    0.79
   5   0   2   23.53    0.81
  -5   0  -2   21.65    0.93
   5   0   2   22.44    0.94
   5   0   3   -0.10    0.05
   5   0   3   -0.01    0.06
  -5   0  -3    0.04    0.09
   5   0   3    0.04    0.06
   5   0   4    1.70    0.25
   5   0   4    1.69    0.27
   5   0   4    1.81    0.23
   5   0   5    0.04    0.08
   5   0   6   16.42    0.78
  -5   1   9    0.08    0.12
  -5  -1   9   -0.01    0.11
  -5   1   8    6.41    0.45
  -5  -1   8    6.64    0.46
  -5   1   7    4.73    0.35
  -5  -1   7    4.57    0.36
  -5  -1   7    3.74    0.38
  -5   1   6   21.37    0.70
   5   1  -6   19.89    0.68
  -5   1   6   20.55    0.78
   5  -1  -6   20.42    0.67
  -5  -1   6   21.45    0.71
  -5  -1   6   20.21    0.79
  -5   1   5   21.24    0.73
   5   1  -5   17.51    0.64
   5  -1  -5   19.83    0.65
  -5  -1   5   18.86    0.72
   5   1  -4   19.98    0.67
   5  -1  -4   19.65    0.66
   5   1  -3   33.54    0.90
   5   1  -3   35.39    1.02
   5  -1  -3   34.56    1.01
   5   1  -2   16.90    0.60
   5   1  -2   17.80    0.61
   5  -1  -2   16.85    0.51
   5  -1  -2   17.39    0.60
   5  -1  -2   17.51    0.61
   5   1  -1   42.32    1.23
   5   1  -1   42.43    1.45
   5   1  -1   43.53    1.23
   5  -1  -1   43.39    1.23
   5  -1  -1   44.49    1.46
   5  -1  -1   44.83    1.23
  -5   1   0   16.79    0.66
  -5   1   0   16.49    0.72
   5   1   0   16.37    0.72
   5   1   0   17.87    0.62
   5  -1   0   16.66    0.61
  -5  -1   0   16.63    0.72
   5  -1   0   17.19    0.61
   5  -1   0   17.58    0.73
  -5  -1   0   17.04    0.52
  -5  -1   0   16.92    0.63
   5   1   1    8.37    0.41
   5   1   1    8.68    0.41
   5   1   1    8.85    0.49
  -5   1  -1    9.03    0.50
  -5   1  -1    9.32    0.43
  -5   1  -1    9.55    0.37
   5  -1   1    9.16    0.42
  -5  -1  -1    8.64    0.40
  -5  -1  -1    8.90    0.50
  -5  -1  -1    9.21    0.33
   5  -1   1    8.94    0.49
   5   1   2    1.03    0.16
  -5   1  -2    1.53    0.24
   5   1   2    1.29    0.19
   5   1   2    1.39    0.22
   5  -1   2    1.40    0.19
  -5  -1  -2    1.49    0.23
   5  -1   2    1.21    0.18
   5  -1   2    1.63    0.24
  -5   1  -3   49.06    1.66
   5   1   3   47.49    1.68
   5   1   3   48.79    1.39
   5   1   3   47.90    1.44
  -5  -1  -3   46.79    1.66
   5  -1   3   47.48    1.43
   5  -1   3   45.40    1.68
   5  -1   3   49.82    1.41
   5   1   4    1.17    0.20
   5   1   4    1.47    0.20
   5   1   4    1.58    0.26
   5  -1   4    1.17    0.23
   5  -1   4    0.96    0.17
   5  -1   4    1.44    0.22
   5   1   5    1.07    0.21
   5  -1   5    1.13    0.22
   5   1   6    0.23    0.13
   5  -1   6    0.42    0.15
  -5   2   9   11.75    0.65
  -5  -2   9   11.55    0.68
  -5   2   8   -0.04    0.08
  -5  -2   8    0.06    0.10
  -5   2   7    4.74    0.35
  -5  -2   7    5.03    0.39
  -5  -2   7    5.14    0.38
  -5   2   6    0.82    0.16
   5   2  -6    1.03    0.15
  -5  -2   6    1.00    0.15
  -5  -2   6    1.06    0.19
   5   2  -5    2.61    0.21
  -5   2   5    2.73    0.22
   5  -2  -5    2.51    0.19
  -5  -2   5    2.63    0.27
   5   2  -4   11.41    0.48
  -5   2   4   12.46    0.49
   5  -2  -4   12.60    0.47
   5   2  -3   24.44    0.77
   5  -2  -3   22.92    0.75
   5   2  -2   18.28    0.70
   5  -2  -2   16.82    0.69
   5  -2  -2   17.40    0.61
   5  -2  -2   17.60    0.60
   5   2  -1    0.32    0.09
   5   2  -1    0.45    0.10
  -5   2   1    0.62    0.12
   5  -2  -1    0.46    0.10
   5  -2  -1    0.59    0.11
   5  -2  -1    0.62    0.13
   5  -2  -1    0.68    0.07
  -5  -2   1    0.69    0.14
   5  -2  -1    0.58    0.07
   5   2   0    0.08    0.05
   5   2   0    0.05    0.06
  -5   2   0    0.08    0.06
  -5   2   0   -0.01    0.04
   5   2   0    0.05    0.05
   5  -2   0    0.03    0.04
   5  -2   0    0.04    0.05
  -5  -2   0    0.02    0.03
  -5  -2   0    0.05    0.06
   5  -2   0    0.01    0.05
   5   2   1    4.14    0.27
   5   2   1    3.87    0.31
  -5   2  -1    4.76    0.29
   5   2   1    4.84    0.30
  -5   2  -1    5.53    0.37
   5  -2   1    4.60    0.34
  -5  -2  -1    4.71    0.19
   5  -2   1    4.94    0.30
  -5  -2  -1    4.65    0.34
   5  -2   1    4.62    0.28
  -5  -2  -1    4.54    0.26
   5   2   2   13.91    0.58
   5   2   2   13.22    0.54
   5   2   2   13.96    0.67
  -5   2  -2   13.22    0.66
   5  -2   2   12.82    0.55
   5  -2   2   14.18    0.57
  -5  -2  -2   14.07    0.68
   5   2   3   48.02    1.39
   5   2   3   48.70    1.46
   5   2   3   49.05    1.71
  -5   2  -3   47.48    1.67
   5  -2   3   48.33    1.43
   5  -2   3   49.69    1.74
   5  -2   3   51.03    1.46
  -5  -2  -3   46.73    1.67
   5   2   4    0.03    0.07
   5   2   4    0.03    0.08
   5   2   4    0.04    0.07
   5  -2   4    0.00    0.07
   5  -2   4    0.11    0.09
   5   2   5    1.52    0.24
   5  -2   5    1.51    0.23
   5  -2   5    2.08    0.28
   5   2   6   -0.01    0.10
   5  -2   6    0.03    0.10
  -5   3   9    0.09    0.12
  -5  -3   9    0.31    0.17
  -5   3   8    1.20    0.23
  -5  -3   8    1.24    0.24
  -5   3   7    0.16    0.10
  -5  -3   7    0.17    0.09
  -5  -3   7    0.16    0.10
  -5  -3   7    0.12    0.10
  -5   3   6    8.29    0.43
   5   3  -6    8.59    0.40
  -5  -3   6    8.47    0.41
  -5  -3   6    8.05    0.46
   5   3  -5    0.08    0.06
  -5   3   5    0.10    0.07
  -5  -3   5    0.07    0.07
   5  -3  -5    0.25    0.08
  -5  -3   5    0.05    0.07
   5   3  -4    7.53    0.37
  -5   3   4    8.34    0.38
  -5   3   4    8.45    0.41
   5  -3  -4    8.05    0.36
   5   3  -3    0.44    0.11
  -5   3   3    0.80    0.14
   5   3  -3    0.27    0.08
   5  -3  -3    0.31    0.09
   5   3  -2   72.96    2.09
   5   3  -2   72.26    1.88
   5  -3  -2   72.03    1.84
   5  -3  -2   69.03    2.16
  -5  -3   2   71.13    1.83
   5  -3  -2   69.35    1.85
   5   3  -1    7.91    0.37
  -5   3   1    8.72    0.43
   5   3  -1    7.71    0.37
  -5  -3   1    7.76    0.42
   5  -3  -1    7.92    0.36
   5  -3  -1    7.47    0.37
   5  -3  -1    8.08    0.43
  -5  -3   1    7.78    0.27
   5   3   0   40.91    1.17
  -5   3   0   41.60    1.33
   5   3   0   40.24    1.19
   5  -3   0   40.60    1.19
  -5  -3   0   38.73    1.34
   5  -3   0   40.58    1.04
   5  -3   0   41.68    1.17
   5  -3   0   38.12    1.37
   5   3   1    3.89    0.27
  -5   3  -1    3.80    0.31
   5   3   1    3.45    0.29
   5   3   1    3.56    0.24
   5  -3   1    4.05    0.26
   5  -3   1    3.72    0.26
  -5  -3  -1    3.90    0.31
  -5  -3  -1    3.48    0.22
  -5  -3  -1    3.87    0.14
   5  -3   1    3.89    0.31
   5   3   2    6.36    0.34
  -5   3  -2    6.00    0.42
   5   3   2    6.14    0.41
   5   3   2    6.19    0.36
   5  -3   2    7.00    0.37
  -5  -3  -2    6.39    0.43
   5  -3   2    6.20    0.43
   5  -3   2    6.34    0.36
   5   3   3    2.44    0.28
   5   3   3    2.64    0.32
  -5   3  -3    2.19    0.30
   5   3   3    2.29    0.24
   5  -3   3    2.51    0.27
   5  -3   3    2.36    0.26
   5  -3   3    2.80    0.34
  -5  -3  -3    1.94    0.29
   5   3   4    0.09    0.09
   5   3   4    0.10    0.09
   5   3   4    0.11    0.08
   5  -3   4    0.17    0.10
   5  -3   4    0.28    0.11
   5   3   5    0.48    0.15
   5  -3   5    0.33    0.13
   5  -3   5    0.39    0.14
   5   3   6    0.06    0.10
   5  -3   6    0.08    0.10
  -5   4   9    1.97    0.30
  -5  -4   9    1.92    0.33
  -5   4   8    0.85    0.19
  -5  -4   8    0.66    0.19
  -5   4   7    3.06    0.31
  -5  -4   7    3.18    0.25
  -5  -4   7    2.47    0.33
  -5  -4   7    2.38    0.31
   5   4  -6    0.09    0.08
  -5   4   6    0.22    0.10
  -5  -4   6    0.18    0.09
  -5  -4   6    0.23    0.11
   5   4  -5    7.44    0.38
  -5   4   5    7.31    0.37
   5  -4  -5    8.09    0.35
  -5  -4   5    7.32    0.41
  -5  -4   5    7.30    0.39
   5   4  -4    8.04    0.39
  -5   4   4    8.01    0.36
  -5   4   4    7.91    0.39
   5  -4  -4    7.52    0.35
  -5  -4   4    7.47    0.39
  -5   4   3    0.83    0.13
   5   4  -3    0.84    0.14
   5   4  -3    0.77    0.14
  -5  -4   3    0.69    0.11
   5  -4  -3    1.21    0.16
   5   4  -2   13.24    0.53
  -5   4   2   13.06    0.60
   5   4  -2   13.62    0.57
  -5  -4   2   12.86    0.44
   5  -4  -2   14.72    0.54
   5  -4  -2   13.80    0.49
   5  -4  -2   13.60    0.58
   5   4  -1    1.31    0.18
  -5   4   1    1.16    0.17
   5   4  -1    1.23    0.17
  -5  -4   1    1.26    0.18
   5  -4  -1    1.33    0.16
   5  -4  -1    1.30    0.17
   5  -4  -1    1.27    0.13
   5  -4  -1    1.11    0.17
  -5  -4   1    1.30    0.07
   5   4   0    7.23    0.36
   5   4   0    7.18    0.43
   5   4   0    7.20    0.37
  -5   4   0    7.31    0.39
  -5  -4   0    7.80    0.44
   5  -4   0    7.08    0.42
   5  -4   0    7.40    0.35
   5  -4   0    7.62    0.38
  -5   4  -1    0.04    0.06
   5   4   1    0.15    0.07
   5   4   1    0.08    0.07
   5   4   1    0.16    0.07
   5  -4   1   -0.05    0.05
  -5  -4  -1    0.10    0.05
  -5  -4  -1    0.06    0.07
   5  -4   1    0.16    0.07
   5  -4   1    0.02    0.03
   5  -4   1    0.23    0.10
   5   4   2    5.29    0.38
   5   4   2    5.13    0.33
   5   4   2    5.16    0.30
  -5   4  -2    5.76    0.40
   5  -4   2    5.85    0.41
   5  -4   2    5.11    0.31
  -5  -4  -2    5.66    0.41
   5  -4   2    5.59    0.35
  -5   4  -3    3.28    0.36
   5   4   3    3.79    0.33
   5   4   3    3.41    0.25
   5   4   3    3.79    0.29
   5  -4   3    3.13    0.32
   5  -4   3    3.51    0.34
   5  -4   3    3.48    0.27
   5   4   4    1.09    0.20
   5   4   4    1.15    0.18
   5   4   4    1.57    0.26
   5  -4   4    1.47    0.23
   5  -4   4    1.08    0.19
   5   4   5    0.26    0.12
   5  -4   5    0.45    0.14
   5  -4   5    0.21    0.11
   5   4   6    6.40    0.47
   5  -4   6    7.52    0.49
  -5   5   9    2.43    0.32
  -5  -5   9    2.62    0.37
  -5   5   8    6.67    0.44
  -5  -5   8    6.23    0.47
  -5   5   7    3.44    0.34
  -5  -5   7    3.38    0.37
  -5  -5   7    3.71    0.27
  -5  -5   7    4.01    0.37
  -5   5   6    0.85    0.16
   5   5  -6    0.81    0.15
  -5  -5   6    0.92    0.19
  -5  -5   6    0.85    0.16
  -5   5   5   33.36    1.04
   5   5  -5   35.63    1.08
  -5  -5   5   35.03    1.09
   5  -5  -5   35.69    1.00
  -5  -5   5   34.93    1.13
  -5   5   4   13.04    0.49
   5   5  -4   12.83    0.53
   5   5  -4   13.31    0.57
  -5   5   4   12.92    0.52
  -5  -5   4   12.50    0.55
  -5  -5   4   13.08    0.53
  -5  -5   4   12.21    0.54
   5  -5  -4   12.89    0.48
   5   5  -3    6.34    0.34
   5   5  -3    6.82    0.36
  -5   5   3    6.38    0.33
   5  -5  -3    6.74    0.33
  -5  -5   3    6.78    0.31
  -5   5   2    4.34    0.31
   5   5  -2    4.37    0.28
   5   5  -2    5.02    0.29
   5  -5  -2    4.67    0.24
  -5  -5   2    4.21    0.20
   5  -5  -2    4.09    0.26
   5  -5  -2    4.46    0.29
   5   5  -1   22.59    0.77
   5   5  -1   22.82    0.77
  -5   5   1   23.57    0.88
   5  -5  -1   22.38    0.87
   5  -5  -1   22.94    0.72
   5  -5  -1   22.54    0.77
  -5  -5   1   23.43    0.87
   5   5   0    0.02    0.05
   5   5   0    0.09    0.06
  -5   5   0    0.05    0.05
   5  -5   0    0.12    0.06
   5  -5   0    0.06    0.06
  -5  -5   0    0.06    0.06
   5  -5   0    0.08    0.07
   5  -5   0    0.01    0.03
   5   5   1   67.94    1.84
   5   5   1   70.06    1.90
   5   5   1   69.64    2.22
  -5   5  -1   70.43    2.15
   5  -5   1   68.69    1.84
   5  -5   1   71.99    1.92
  -5  -5  -1   67.39    2.14
   5  -5   1   69.58    2.23
   5   5   2    5.94    0.36
   5   5   2    5.88    0.41
  -5   5  -2    5.57    0.40
   5   5   2    6.47    0.34
   5  -5   2    6.38    0.38
  -5  -5  -2    5.72    0.42
   5  -5   2    6.37    0.44
   5  -5   2    5.90    0.34
   5   5   3   46.72    1.66
   5   5   3   44.67    1.42
   5   5   3   47.07    1.35
  -5   5  -3   48.51    1.64
   5  -5   3   48.68    1.45
   5  -5   3   46.85    1.40
   5  -5   3   46.30    1.71
   5   5   4    0.97    0.19
   5   5   4    0.72    0.19
   5  -5   4    1.14    0.20
   5  -5   4    0.93    0.19
   5   5   5    5.93    0.42
   5  -5   5    5.85    0.41
   5  -5   5    5.29    0.39
   5   5   6    0.14    0.11
   5  -5   6    0.07    0.10
  -5  -6   9   12.04    0.71
  -5   6   8   10.12    0.53
  -5  -6   8    9.24    0.58
  -5   6   7    6.65    0.40
  -5  -6   7    6.34    0.45
  -5  -6   7    7.07    0.39
  -5   6   6   22.21    0.77
   5   6  -6   20.63    0.76
  -5  -6   6   19.96    0.83
  -5  -6   6   21.97    0.78
   5   6  -5    1.33    0.19
  -5   6   5    1.27    0.17
  -5  -6   5    1.01    0.17
   5  -6  -5    1.32    0.16
  -5  -6   5    1.19    0.20
  -5  -6   5    1.44    0.20
   5   6  -4   34.98    1.15
  -5   6   4   34.72    1.01
  -5   6   4   36.76    1.13
   5   6  -4   34.38    1.08
  -5   6   4   35.73    1.28
   5  -6  -4   34.75    1.01
  -5  -6   4   34.26    1.08
  -5  -6   4   33.52    1.10
  -5  -6   4   35.87    1.12
   5   6  -3   23.26    0.82
  -5   6   3   22.56    0.80
  -5   6   3   22.26    0.91
   5   6  -3   24.38    0.80
   5  -6  -3   21.95    0.74
  -5  -6   3   22.89    0.72
   5   6  -2    5.75    0.32
  -5   6   2    5.16    0.34
   5   6  -2    5.23    0.31
   5  -6  -2    5.40    0.32
  -5  -6   2    5.32    0.22
   5  -6  -2    5.37    0.26
   5  -6  -2    5.76    0.32
   5   6  -1    1.08    0.16
  -5   6   1    0.89    0.16
   5   6  -1    0.97    0.15
   5  -6  -1    0.97    0.16
   5  -6  -1    1.01    0.14
   5  -6  -1    0.81    0.15
  -5  -6   1    0.66    0.14
   5   6   0    2.04    0.23
  -5   6   0    2.20    0.21
   5   6   0    2.24    0.23
  -5  -6   0    2.00    0.24
   5  -6   0    2.46    0.26
   5  -6   0    2.20    0.18
   5  -6   0    2.04    0.16
   5  -6   0    2.41    0.23
  -5   6  -1   10.38    0.54
   5   6   1   10.21    0.55
   5   6   1    9.55    0.45
   5   6   1   10.22    0.48
   5  -6   1   11.29    0.46
   5  -6   1   10.70    0.51
  -5  -6  -1    9.69    0.54
   5  -6   1   10.32    0.56
  -5   6  -2   13.97    0.68
   5   6   2   13.39    0.54
   5   6   2   12.92    0.66
   5   6   2   12.97    0.58
  -5  -6  -2   12.54    0.66
   5  -6   2   14.56    0.72
   5  -6   2   13.68    0.61
   5  -6   2   14.14    0.56
   5   6   3   20.94    0.93
   5   6   3   20.61    0.82
  -5   6  -3   21.78    0.94
   5   6   3   22.51    0.76
   5  -6   3   23.13    0.87
   5  -6   3   21.59    0.99
   5  -6   3   23.38    0.81
   5   6   4   19.17    0.79
   5   6   4   18.83    0.88
   5  -6   4   19.03    0.80
   5  -6   4   19.72    0.77
   5   6   5    2.17    0.30
   5  -6   5    1.98    0.27
   5  -6   5    1.76    0.27
   5   6   6    5.60    0.43
   5  -6   6    6.07    0.44
  -5  -7   9    0.18    0.16
  -5  -7   8    5.54    0.45
  -5   7   7   -0.03    0.08
  -5  -7   7    0.01    0.08
  -5  -7   7    0.04    0.08
   5   7  -6   28.36    0.97
  -5   7   6   29.82    0.94
  -5  -7   6   29.35    0.98
  -5  -7   6   27.70    1.03
   5   7  -5   38.55    1.19
  -5   7   5   38.45    1.12
  -5  -7   5   37.67    1.23
  -5  -7   5   39.56    1.21
  -5   7   4   73.97    1.90
   5   7  -4   75.87    2.16
   5   7  -4   75.10    2.00
  -5   7   4   74.85    2.37
  -5  -7   4   73.62    2.03
  -5  -7   4   76.91    2.04
   5  -7  -4   73.68    1.92
  -5  -7   4   71.22    2.02
   5   7  -3   16.31    0.63
  -5   7   3   16.35    0.63
   5   7  -3   16.12    0.63
  -5   7   3   17.20    0.74
  -5  -7   3   15.49    0.66
  -5  -7   3   17.13    0.57
   5  -7  -3   16.68    0.60
   5   7  -2   51.46    1.46
  -5   7   2   50.49    1.68
  -5  -7   2   53.37    1.31
   5  -7  -2   50.92    1.44
   5  -7  -2   50.76    1.63
  -5   7   1   13.45    0.59
   5   7  -1   13.19    0.53
   5   7  -1   12.18    0.51
   5  -7  -1   12.12    0.53
  -5  -7   1   11.58    0.55
   5  -7  -1   11.70    0.56
   5  -7  -1   12.44    0.46
   5   7   0   24.80    0.82
   5   7   0   25.33    0.85
   5  -7   0   24.66    0.78
   5  -7   0   25.14    0.87
  -5  -7   0   23.35    0.92
   5  -7   0   24.79    0.79
   5  -7   0   24.79    0.96
   5   7   1    6.18    0.36
   5   7   1    5.98    0.34
   5  -7   1    6.18    0.38
  -5  -7  -1    5.94    0.40
   5  -7   1    6.18    0.32
   5  -7   1    6.51    0.43
  -5   7  -2    1.22    0.21
   5   7   2    1.24    0.21
   5   7   2    0.87    0.17
   5   7   2    0.65    0.13
   5  -7   2    1.18    0.22
   5  -7   2    1.22    0.20
   5  -7   2    0.96    0.16
   5   7   3    0.46    0.13
   5   7   3    0.36    0.14
   5   7   3    0.36    0.11
  -5   7  -3    0.34    0.13
   5  -7   3    0.49    0.15
   5  -7   3    0.49    0.13
   5  -7   3    0.33    0.14
   5   7   4    0.62    0.17
   5   7   4    0.50    0.15
   5  -7   4    0.72    0.19
   5  -7   4    0.51    0.14
   5   7   5    3.81    0.39
   5  -7   5    3.59    0.36
   5  -7   5    3.25    0.37
   5   7   6    0.92    0.21
   5  -7   6    0.58    0.17
  -5  -8   8    0.30    0.15
  -5  -8   7    1.71    0.28
  -5  -8   7    1.46    0.22
  -5  -8   6    4.34    0.35
  -5  -8   6    3.80    0.29
   5   8  -5   18.37    0.71
  -5   8   5   18.93    0.63
  -5  -8   5   18.55    0.72
  -5  -8   5   17.99    0.74
  -5   8   4    1.45    0.23
  -5   8   4    0.75    0.12
   5   8  -4    0.79    0.16
  -5  -8   4    0.87    0.14
  -5  -8   4    0.64    0.14
   5  -8  -4    0.68    0.13
  -5  -8   4    0.65    0.16
  -5   8   3    0.83    0.17
  -5   8   3    0.90    0.14
   5   8  -3    0.99    0.15
   5   8  -3    0.81    0.15
   5  -8  -3    0.76    0.14
   5  -8  -3    0.85    0.13
  -5  -8   3    0.80    0.11
  -5  -8   3    0.99    0.18
   5   8  -2    0.05    0.06
  -5   8   2    0.06    0.06
   5  -8  -2    0.20    0.08
  -5  -8   2    0.07    0.03
   5  -8  -2    0.03    0.05
  -5   8   1    3.31    0.26
   5   8  -1    3.02    0.24
   5   8  -1    3.15    0.24
   5  -8  -1    3.19    0.26
   5  -8  -1    3.13    0.20
   5  -8  -1    3.50    0.27
  -5  -8   1    3.34    0.26
   5   8   0    0.01    0.05
   5   8   0    0.10    0.07
   5  -8   0    0.04    0.05
   5  -8   0    0.05    0.07
   5  -8   0    0.02    0.06
   5  -8   0    0.08    0.07
  -5  -8   0    0.01    0.06
   5  -8   0    0.06    0.06
   5   8   1    5.53    0.33
   5   8   1    5.80    0.35
  -5  -8  -1    5.60    0.39
   5  -8   1    5.59    0.31
   5  -8   1    5.89    0.41
   5  -8   1    6.55    0.40
   5   8   2    6.38    0.39
  -5   8  -2    6.71    0.44
   5   8   2    7.00    0.36
   5  -8   2    6.86    0.43
   5  -8   2    6.85    0.47
   5  -8   2    6.76    0.36
   5   8   3    9.88    0.45
   5   8   3   10.04    0.51
   5   8   3    9.62    0.56
  -5   8  -3   10.03    0.57
   5  -8   3    9.43    0.54
   5  -8   3    9.05    0.46
   5   8   4   -0.08    0.07
   5   8   4    0.03    0.08
   5  -8   4   -0.06    0.06
   5  -8   4    0.16    0.12
   5   8   5    1.31    0.24
   5  -8   5    0.89    0.20
   5  -8   5    1.52    0.27
   5   8   6    1.93    0.30
   5  -8   6    2.25    0.33
   5  -8   6    1.69    0.27
  -5  -9   8    1.43    0.27
  -5  -9   8    1.87    0.26
  -5  -9   7    0.81    0.20
  -5  -9   7    0.71    0.16
  -5  -9   6    0.94    0.20
  -5  -9   6    0.79    0.17
   5   9  -5    7.28    0.41
  -5  -9   5    6.67    0.40
  -5  -9   5    6.49    0.41
   5   9  -4    0.47    0.13
  -5   9   4    0.54    0.14
  -5  -9   4    0.40    0.12
  -5  -9   4    0.31    0.11
   5  -9  -4    0.52    0.12
  -5   9   3    6.91    0.42
   5   9  -3    6.65    0.38
  -5  -9   3    7.06    0.32
   5  -9  -3    7.28    0.36
  -5  -9   3    7.30    0.42
   5  -9  -3    7.23    0.37
   5   9  -2    0.28    0.11
  -5   9   2    0.40    0.12
   5  -9  -2    0.34    0.11
  -5  -9   2    0.28    0.11
   5  -9  -2    0.54    0.12
  -5  -9   2    0.34    0.05
   5   9  -1   10.16    0.47
   5   9  -1   10.73    0.49
  -5  -9   1   10.40    0.51
   5  -9  -1   10.19    0.51
   5  -9  -1   10.94    0.41
   5  -9  -1   10.83    0.51
   5   9   0    9.98    0.47
   5   9   0   11.11    0.48
   5  -9   0   10.03    0.41
  -5  -9   0   10.51    0.53
   5  -9   0    9.91    0.54
   5  -9   0    9.92    0.45
   5   9   1   25.00    0.89
   5   9   1   26.38    0.87
   5  -9   1   24.42    1.04
  -5  -9  -1   25.84    1.02
   5  -9   1   28.48    0.99
   5  -9   1   26.87    0.84
   5   9   2    0.03    0.06
   5   9   2    0.14    0.08
   5  -9   2    0.01    0.06
   5  -9   2   -0.07    0.07
   5  -9   2    0.23    0.12
  -5   9  -3    2.85    0.34
   5   9   3    3.13    0.24
   5   9   3    2.48    0.29
   5  -9   3    3.10    0.26
   5  -9   3    2.66    0.34
   5   9   4    9.65    0.53
   5  -9   4   10.28    0.60
   5  -9   4    9.73    0.50
   5   9   5    0.64    0.18
   5  -9   5    0.61    0.17
   5  -9   5    0.81    0.22
  -5 -10   8    2.81    0.32
  -5 -10   8    2.57    0.36
  -5 -10   7    0.08    0.11
  -5 -10   7    0.17    0.11
  -5 -10   6   28.11    0.98
  -5 -10   6   25.40    1.00
   5  10  -5    1.92    0.25
  -5 -10   5    1.80    0.25
  -5 -10   5    1.86    0.25
   5  10  -4    9.76    0.50
   5 -10  -4   11.00    0.46
  -5 -10   4    9.71    0.49
  -5 -10   4    9.51    0.50
  -5  10   3    4.01    0.32
   5  10  -3    3.89    0.29
   5 -10  -3    4.95    0.30
  -5 -10   3    4.59    0.24
  -5 -10   3    4.06    0.31
   5  10  -2   17.68    0.69
  -5  10   2   17.38    0.75
   5 -10  -2   17.62    0.68
   5 -10  -2   17.62    0.70
  -5 -10   2   17.41    0.71
   5  10  -1    1.18    0.18
  -5 -10   1    1.40    0.20
  -5 -10   1    1.15    0.19
   5 -10  -1    1.12    0.13
   5 -10  -1    1.29    0.20
   5 -10  -1    1.01    0.17
   5  10   0    2.06    0.24
   5  10   0    2.32    0.25
  -5 -10   0    2.57    0.28
   5 -10   0    2.53    0.30
   5 -10   0    2.04    0.22
   5 -10   0    2.19    0.27
   5 -10   0    2.27    0.18
   5  10   1    2.19    0.26
   5  10   1    2.33    0.25
   5 -10   1    2.79    0.21
  -5 -10  -1    2.29    0.28
   5 -10   1    2.15    0.29
   5 -10   1    2.87    0.33
   5  10   2    0.24    0.10
   5  10   2    0.35    0.12
   5 -10   2    0.56    0.17
   5 -10   2    0.24    0.12
   5 -10   2    0.49    0.12
   5  10   3    0.04    0.08
   5 -10   3   -0.06    0.08
   5 -10   3    0.09    0.09
   5  10   4   10.94    0.57
   5 -10   4   11.65    0.55
   5 -10   4   10.82    0.64
   5  10   5    0.43    0.16
   5 -10   5    0.36    0.17
   5 -10   5    0.29    0.13
  -5 -11   8    0.36    0.14
  -5 -11   8    0.33    0.16
  -5 -11   7   13.40    0.71
  -5 -11   7   14.16    0.66
  -5 -11   6    0.18    0.11
  -5 -11   6    0.09    0.09
  -5 -11   5   46.59    1.46
  -5 -11   5   48.15    1.49
   5  11  -4    0.00    0.08
  -5 -11   4    0.17    0.10
  -5 -11   4    0.06    0.08
   5 -11  -4    0.10    0.08
   5  11  -3   11.15    0.54
  -5 -11   3   11.12    0.55
  -5 -11   3   11.89    0.44
   5 -11  -3   11.44    0.51
   5  11  -2   22.54    0.82
   5 -11  -2   21.39    0.81
   5 -11  -2   22.55    0.83
  -5 -11   2   22.07    0.84
   5  11  -1   22.90    0.83
  -5 -11   1   23.82    0.88
   5 -11  -1   23.00    0.90
  -5 -11   1   22.11    0.85
   5 -11  -1   23.55    0.87
   5  11   0    5.83    0.35
   5  11   0    4.67    0.32
  -5 -11   0    5.87    0.38
   5 -11   0    5.82    0.40
  -5 -11   0    5.12    0.36
   5 -11   0    5.74    0.34
   5 -11   0    5.48    0.39
   5  11   1   21.01    0.77
   5  11   1   21.04    0.79
   5 -11   1   21.44    0.71
  -5 -11  -1   21.18    0.90
  -5 -11  -1   20.72    0.80
   5 -11   1   22.42    0.96
   5 -11   1   20.76    0.87
   5  11   2    5.80    0.37
   5  11   2    5.37    0.33
   5 -11   2    5.41    0.42
   5 -11   2    5.60    0.33
   5 -11   2    5.55    0.45
  -5 -11  -2    5.81    0.37
   5  11   3    2.10    0.27
   5 -11   3    2.72    0.28
   5 -11   3    2.27    0.33
   5  11   4    8.69    0.51
   5 -11   4    7.90    0.45
   5 -11   4    8.54    0.57
   5  11   5    0.51    0.16
   5 -11   5    0.52    0.19
   5 -11   5    0.60    0.17
  -5 -12   8    4.81    0.38
  -5 -12   8    4.15    0.47
  -5 -12   7    4.70    0.46
  -5 -12   7    4.99    0.37
  -5 -12   6    0.30    0.12
  -5 -12   6    0.08    0.11
  -5 -12   5    1.00    0.19
  -5 -12   5    1.09    0.20
   5  12  -4    1.53    0.24
  -5 -12   4    2.30    0.29
  -5 -12   4    2.07    0.25
   5  12  -3   10.48    0.53
  -5 -12   3   10.86    0.54
   5 -12  -3   11.12    0.51
   5  12  -2   10.36    0.51
  -5 -12   2    9.59    0.50
   5 -12  -2    9.22    0.49
   5  12  -1    6.25    0.38
  -5 -12   1    6.84    0.41
   5 -12  -1    6.32    0.42
   5 -12  -1    6.63    0.40
   5  12   0    1.78    0.24
   5  12   0    2.52    0.26
   5 -12   0    1.86    0.27
  -5 -12   0    2.45    0.28
   5 -12   0    2.03    0.27
  -5 -12   0    2.54    0.29
   5  12   1   13.30    0.60
   5  12   1   14.24    0.60
  -5 -12  -1   13.76    0.68
  -5 -12  -1   14.64    0.63
   5 -12   1   14.68    0.71
   5 -12   1   14.38    0.73
   5  12   2    1.64    0.22
   5  12   2    1.68    0.24
  -5 -12  -2    1.82    0.24
   5 -12   2    1.47    0.27
   5 -12   2    1.55    0.20
   5  12   3    7.79    0.46
   5 -12   3    8.54    0.44
   5 -12   3    7.79    0.55
   5  12   4    9.51    0.53
   5 -12   4    9.06    0.61
   5 -12   4    8.53    0.47
   5  12   5    1.29    0.24
   5 -12   5    1.16    0.28
   5 -12   5    1.20    0.22
  -5 -13   7    2.86    0.34
  -5 -13   7    3.85    0.42
  -5 -13   6    9.72    0.56
  -5 -13   6   10.15    0.55
  -5 -13   5    1.66    0.26
  -5 -13   5    1.36    0.23
  -5 -13   4   20.04    0.81
  -5 -13   4   22.80    0.87
   5  13  -3    3.16    0.34
  -5 -13   3    3.29    0.34
   5 -13  -3    3.03    0.30
  -5 -13   3    2.92    0.30
   5  13  -2   49.40    1.49
  -5 -13   2   49.71    1.51
   5 -13  -2   47.01    1.48
   5  13  -1   11.08    0.54
   5 -13  -1   12.11    0.60
   5 -13  -1   12.48    0.59
  -5 -13   1   11.10    0.56
   5  13   0    9.50    0.47
   5  13   0   10.31    0.50
   5 -13   0   10.41    0.57
  -5 -13   0   10.19    0.51
   5 -13   0   10.01    0.56
   5  13   1    0.10    0.08
   5  13   1    0.12    0.09
   5 -13   1    0.20    0.11
   5 -13   1    0.24    0.14
  -5 -13  -1    0.09    0.09
  -5 -13  -1   -0.02    0.08
   5  13   2    0.04    0.08
   5  13   2    0.02    0.08
  -5 -13  -2    0.08    0.09
   5 -13   2   -0.04    0.09
   5  13   3    2.41    0.29
   5 -13   3    2.31    0.35
   5  13   4    2.86    0.33
   5 -13   4    2.77    0.31
   5 -13   4    2.84    0.41
  -5 -14   7    0.52    0.19
  -5 -14   7    0.50    0.17
  -5 -14   6    5.79    0.42
  -5 -14   6    6.05    0.44
  -5 -14   5    1.17    0.22
  -5 -14   5    0.89    0.19
  -5 -14   4    1.17    0.21
  -5 -14   4    0.74    0.17
   5  14  -3    0.35    0.13
   5 -14  -3    0.19    0.11
  -5 -14   3    0.15    0.11
  -5 -14   3    0.23    0.11
   5  14  -2    2.14    0.28
  -5 -14   2    1.70    0.25
   5 -14  -2    1.83    0.26
   5  14  -1    1.60    0.24
  -5 -14   1    1.67    0.24
   5 -14  -1    1.15    0.22
   5  14   0    0.20    0.10
  -5 -14   0    0.69    0.16
   5 -14   0    0.55    0.17
   5 -14   0    0.58    0.15
   5  14   1    0.37    0.12
   5  14   1    0.53    0.14
  -5 -14  -1    0.36    0.13
   5 -14   1    0.45    0.15
   5 -14   1    0.56    0.19
   5  14   2    2.17    0.27
   5  14   2    2.28    0.26
   5 -14   2    2.39    0.35
   5 -14   3    6.22    0.50
   5 -14   4    1.80    0.33
  -5 -15   7    2.57    0.34
  -5 -15   7    2.92    0.38
  -5 -15   6   -0.05    0.10
  -5 -15   6    0.03    0.09
  -5 -15   5    3.47    0.37
  -5 -15   5    3.35    0.37
  -5 -15   4    0.00    0.08
  -5 -15   4   -0.02    0.08
   5 -15  -3   12.98    0.59
  -5 -15   3   11.66    0.60
  -5 -15   3   11.68    0.56
   5  15  -2    9.83    0.54
   5 -15  -2   11.15    0.58
  -5 -15   2   10.42    0.55
   5  15  -1    8.52    0.48
  -5 -15   1    8.64    0.49
   5 -15  -1    9.66    0.55
   5  15   0    5.67    0.37
  -5 -15   0    4.48    0.34
   5 -15   0    4.43    0.45
   5  15   1   10.76    0.52
   5  15   1   10.54    0.51
   5 -15   1   10.55    0.63
  -5 -15  -1   10.04    0.51
   5 -15   2   -0.03    0.11
   5 -15   3   15.30    0.83
   5 -15   4    1.22    0.29
  -5 -16   6    8.63    0.55
  -5 -16   6    9.17    0.55
  -5 -16   5   -0.02    0.10
  -5 -16   5    0.14    0.12
  -5 -16   4    3.19    0.35
  -5 -16   4    2.96    0.33
   5 -16  -3    0.99    0.20
  -5 -16   3    1.13    0.22
  -5 -16   3    0.96    0.19
   5 -16  -2    6.46    0.44
  -5 -16   2    6.29    0.43
   5  16  -1    2.02    0.28
  -5 -16   1    1.55    0.24
   5 -16  -1    1.94    0.30
   5  16   0    9.21    0.50
  -5 -16   0    8.13    0.47
   5 -16   0    8.37    0.55
   5  16   1    0.10    0.11
   5 -16   1    0.41    0.17
  -5 -16  -1    0.23    0.12
   5 -16   2    8.86    0.61
   5 -16   3   -0.06    0.12
  -5 -17   6    0.51    0.17
  -5 -17   6    0.58    0.19
  -5 -17   5    4.83    0.39
  -5 -17   5    4.71    0.46
  -5 -17   4    0.50    0.17
  -5 -17   4    0.52    0.16
  -5 -17   3    5.48    0.38
  -5 -17   3    4.77    0.39
  -5 -17   2   10.34    0.57
   5 -17  -2   10.79    0.60
   5 -17  -1   17.86    0.83
  -5 -17   1   17.28    0.76
  -5 -17   0   11.58    0.58
   5 -17   0   10.29    0.63
   5 -17   1    2.02    0.34
  -5 -17  -1    2.10    0.27
   5 -17   2    3.29    0.44
   5 -17   3   -0.08    0.13
  -5 -18   5    0.93    0.22
  -5 -18   4    0.04    0.10
  -5 -18   3    0.05    0.10
  -5 -18   2   -0.02    0.09
   5 -18  -2    0.06    0.11
   5 -18  -1    4.07    0.44
  -5 -18   1    4.64    0.37
  -5 -18   0    6.88    0.45
   5 -18   0    7.61    0.55
   5 -18   1    0.08    0.14
  -5 -18  -1    0.11    0.11
   5 -18   2    0.40    0.20
  -5 -19   4    4.17    0.43
  -5 -19   3   14.18    0.72
  -5 -19   2   12.19    0.64
   5 -19  -2   10.56    0.63
   5 -19  -1    0.09    0.14
  -5 -19   1    0.22    0.13
  -5 -19   0    8.83    0.51
   5 -19   0    8.90    0.61
   5 -19   1    2.08    0.36
  -5 -20   3    5.36    0.44
   5 -20  -2   -0.06    0.13
  -5 -20   2   -0.02    0.10
  -5 -20   1    4.84    0.40
   5 -20  -1    4.93    0.51
   5 -20   0   10.88    0.70
  -5 -20   0   11.19    0.59
  -6   0   9    0.07    0.12
  -6   0   8   -0.01    0.09
  -6   0   7    0.06    0.09
   6   0  -6    6.24    0.34
  -6   0   6    6.28    0.39
  -6   0   5   -0.12    0.04
   6   0  -5    0.01    0.06
   6   0  -4   26.39    0.87
   6   0  -3   -0.01    0.05
   6   0  -2    7.91    0.40
   6   0  -2    8.96    0.42
   6   0  -1    0.06    0.06
   6   0  -1   -0.02    0.05
   6   0  -1    0.00    0.05
   6   0   0    0.07    0.06
   6   0   0    0.25    0.09
  -6   0   0    0.16    0.09
   6   0   0    0.05    0.07
   6   0   1   -0.06    0.06
   6   0   1    0.03    0.08
   6   0   1    0.02    0.07
  -6   0  -1    0.04    0.08
   6   0   2   14.16    0.73
   6   0   2   13.98    0.60
  -6   0  -2   14.42    0.75
   6   0   3   -0.06    0.06
   6   0   3   -0.01    0.07
   6   0   4    4.58    0.34
   6   0   4    4.30    0.36
   6   0   5    0.20    0.12
   6   0   6   10.53    0.65
  -6   1   9    4.65    0.47
  -6  -1   9    5.30    0.52
  -6   1   8    2.26    0.31
  -6  -1   8    2.50    0.33
  -6   1   7   12.12    0.59
  -6  -1   7   10.92    0.58
  -6   1   6    1.73    0.24
   6   1  -6    1.48    0.19
   6  -1  -6    1.62    0.20
  -6  -1   6    1.78    0.22
  -6  -1   6    1.96    0.25
  -6   1   5    8.30    0.43
   6   1  -5    8.38    0.41
  -6  -1   5    7.35    0.42
   6  -1  -5    8.91    0.41
   6   1  -4   13.44    0.55
   6  -1  -4   13.78    0.55
   6   1  -3    7.42    0.39
   6  -1  -3    8.24    0.40
   6   1  -2   45.03    1.32
   6   1  -2   43.93    1.31
   6  -1  -2   46.00    1.31
   6  -1  -2   46.40    1.33
   6   1  -1    0.13    0.08
  -6   1   1    0.16    0.08
   6   1  -1    0.07    0.07
   6   1  -1    0.04    0.06
   6  -1  -1    0.15    0.08
   6  -1  -1    0.06    0.06
   6  -1  -1    0.06    0.06
   6   1   0    4.36    0.30
  -6   1   0    4.02    0.34
   6   1   0    4.99    0.37
   6   1   0    4.66    0.31
   6  -1   0    4.10    0.29
   6  -1   0    4.72    0.31
   6  -1   0    3.85    0.33
  -6  -1   0    3.92    0.34
   6   1   1   48.91    1.44
   6   1   1   49.66    1.48
  -6   1  -1   50.62    1.72
   6   1   1   47.78    1.72
  -6  -1  -1   46.26    1.68
   6  -1   1   52.18    1.47
   6  -1   1   49.41    1.74
   6  -1   1   51.69    1.48
   6   1   2    0.31    0.12
   6   1   2    0.50    0.13
  -6   1  -2    0.26    0.13
   6   1   2    0.28    0.12
  -6  -1  -2    0.29    0.12
   6  -1   2    0.38    0.14
   6  -1   2    0.14    0.09
   6  -1   2    0.25    0.11
   6   1   3    0.48    0.14
   6   1   3    0.65    0.16
   6  -1   3    0.55    0.14
   6  -1   3    0.27    0.12
   6   1   4    0.06    0.08
   6   1   4    0.25    0.12
   6  -1   4    0.06    0.09
   6  -1   4    0.00    0.08
   6   1   5    9.26    0.57
   6  -1   5    9.56    0.58
   6   1   6    0.05    0.10
  -6   2   9    0.81    0.22
  -6  -2   9    0.77    0.22
  -6   2   8    0.67    0.18
  -6  -2   8    0.29    0.14
  -6   2   7    7.34    0.45
  -6  -2   7    7.50    0.48
  -6   2   6    2.37    0.27
   6   2  -6    2.13    0.24
  -6  -2   6    1.74    0.25
  -6  -2   6    2.49    0.27
   6  -2  -6    2.44    0.24
   6   2  -5   35.07    1.08
  -6   2   5   34.19    1.09
  -6  -2   5   34.40    1.13
   6  -2  -5   35.34    1.05
   6   2  -4    0.62    0.13
   6  -2  -4    0.74    0.13
   6   2  -3    5.97    0.34
   6  -2  -3    6.39    0.35
   6   2  -2    3.20    0.24
   6   2  -2    3.14    0.25
   6  -2  -2    3.13    0.15
   6  -2  -2    3.01    0.26
   6  -2  -2    2.98    0.23
   6  -2  -2    3.40    0.25
   6   2  -1   42.55    1.27
  -6   2   1   43.63    1.45
   6   2  -1   42.88    1.28
   6  -2  -1   43.05    1.50
   6  -2  -1   42.94    1.28
   6  -2  -1   42.24    1.26
   6   2   0   55.09    1.54
  -6   2   0   53.22    1.78
   6   2   0   54.97    1.57
   6   2   0   54.14    1.83
   6  -2   0   52.83    1.82
  -6  -2   0   53.23    1.78
   6  -2   0   54.79    1.55
   6   2   1  138.27    4.17
  -6   2  -1  140.84    4.03
   6   2   1  139.02    3.49
   6   2   1  141.75    3.57
   6  -2   1  137.76    3.52
  -6  -2  -1  137.79    4.02
   6  -2   1  140.59    3.53
   6  -2   1  140.86    4.18
  -6   2  -2    9.51    0.59
   6   2   2    9.60    0.58
   6   2   2   10.18    0.48
  -6  -2  -2    9.75    0.59
   6  -2   2    9.66    0.59
   6  -2   2    9.19    0.48
   6  -2   2    9.97    0.50
   6   2   3    6.77    0.49
   6   2   3    6.22    0.38
   6   2   3    6.41    0.42
   6  -2   3    6.88    0.42
   6  -2   3    6.38    0.41
   6   2   4    4.99    0.39
   6   2   4    5.71    0.37
   6  -2   4    5.84    0.41
   6  -2   4    6.25    0.41
   6   2   5    2.24    0.32
   6  -2   5    2.80    0.36
  -6   3   9    0.94    0.23
  -6  -3   9    0.51    0.19
  -6   3   8   27.08    1.04
  -6  -3   8   27.28    1.09
  -6   3   7    0.32    0.13
   6   3  -7    0.59    0.14
  -6  -3   7    0.44    0.15
  -6  -3   7    0.40    0.12
   6   3  -6   12.78    0.54
  -6   3   6   12.04    0.55
  -6  -3   6   10.94    0.57
  -6  -3   6   11.79    0.54
   6   3  -5    2.57    0.27
  -6   3   5    3.06    0.25
  -6  -3   5    3.43    0.27
   6  -3  -5    3.06    0.24
   6   3  -4   20.49    0.74
   6  -3  -4   19.99    0.71
   6   3  -3    0.21    0.09
   6  -3  -3    0.17    0.08
   6   3  -2    0.06    0.06
  -6   3   2   -0.05    0.05
   6   3  -2    0.11    0.07
   6  -3  -2   -0.01    0.05
   6  -3  -2    0.05    0.06
   6  -3  -2    0.02    0.05
   6  -3  -2    0.01    0.03
   6   3  -1    0.31    0.10
  -6   3   1    0.27    0.10
   6   3  -1    0.31    0.10
  -6  -3   1    0.35    0.12
   6  -3  -1    0.26    0.05
   6  -3  -1    0.32    0.11
   6  -3  -1    0.27    0.10
   6  -3  -1    0.29    0.09
   6   3   0   92.47    2.46
   6   3   0   89.38    2.87
   6   3   0   92.09    2.41
   6  -3   0   95.61    2.43
   6  -3   0   93.46    2.44
  -6  -3   0   90.90    2.78
   6  -3   0   92.53    2.87
   6   3   1    1.50    0.22
   6   3   1    1.49    0.21
   6   3   1    1.55    0.25
  -6   3  -1    1.72    0.26
  -6  -3  -1    1.87    0.28
   6  -3   1    1.94    0.28
   6  -3   1    1.84    0.24
   6  -3   1    1.74    0.22
   6   3   2   24.47    1.06
  -6   3  -2   24.59    1.05
   6   3   2   25.23    0.87
   6  -3   2   25.31    0.90
   6  -3   2   25.07    1.08
   6  -3   2   23.83    0.89
   6   3   3    0.61    0.14
   6   3   3    0.57    0.17
   6   3   3    0.21    0.11
   6  -3   3    0.52    0.14
   6  -3   3    0.36    0.13
   6   3   4    8.44    0.52
   6   3   4    9.37    0.48
   6  -3   4   10.09    0.54
   6  -3   4    8.61    0.52
   6   3   5    0.35    0.15
   6  -3   5    0.38    0.14
  -6   4   9    0.27    0.15
  -6  -4   9    0.28    0.16
  -6   4   8    0.17    0.12
  -6  -4   8    0.10    0.11
  -6   4   7    3.16    0.33
   6   4  -7    3.90    0.29
  -6  -4   7    3.31    0.37
  -6  -4   7    4.03    0.29
   6   4  -6    6.60    0.38
  -6   4   6    6.39    0.38
  -6  -4   6    6.86    0.43
  -6  -4   6    6.44    0.38
   6   4  -5   28.32    0.93
  -6   4   5   27.00    0.91
   6  -4  -5   28.57    0.89
  -6  -4   5   26.56    0.96
   6   4  -4    7.81    0.42
   6  -4  -4    8.25    0.40
  -6   4   3    6.04    0.40
   6  -4  -3    5.93    0.34
  -6   4   2   23.08    0.91
   6   4  -2   22.34    0.79
   6   4  -2   22.14    0.79
   6  -4  -2   22.90    0.79
   6  -4  -2   21.45    0.88
   6  -4  -2   21.87    0.74
   6   4  -1    0.90    0.16
   6   4  -1    0.60    0.13
  -6   4   1    0.54    0.13
   6  -4  -1    0.48    0.12
   6  -4  -1    0.55    0.14
  -6  -4   1    0.54    0.14
   6  -4  -1    0.74    0.14
   6   4   0    2.46    0.30
   6   4   0    3.41    0.26
   6   4   0    3.59    0.28
   6  -4   0    3.16    0.31
   6  -4   0    3.36    0.25
   6  -4   0    2.70    0.31
  -6  -4   0    3.53    0.37
   6   4   1    5.47    0.41
   6   4   1    4.64    0.34
   6   4   1    4.95    0.32
  -6   4  -1    5.66    0.42
   6  -4   1    5.89    0.42
  -6  -4  -1    5.31    0.41
   6  -4   1    6.17    0.36
   6  -4   1    4.96    0.34
   6   4   2   21.70    0.84
  -6   4  -2   21.29    0.97
   6   4   2   21.44    0.96
   6   4   2   21.65    0.79
   6  -4   2   21.79    0.84
   6  -4   2   22.28    0.82
   6  -4   2   21.31    0.97
   6   4   3    0.40    0.13
   6   4   3    0.41    0.12
   6   4   3    0.39    0.15
   6  -4   3    0.45    0.14
   6  -4   3    0.27    0.12
   6   4   4   27.14    1.05
   6  -4   4   27.44    1.04
   6  -4   4   28.12    1.03
   6   4   5    0.83    0.20
   6  -4   5    0.72    0.19
   6  -4   5    0.95    0.21
  -6  -5   9    0.70    0.22
  -6   5   8    2.18    0.29
  -6  -5   8    2.51    0.34
   6   5  -7    6.55    0.40
  -6   5   7    6.47    0.41
  -6  -5   7    6.97    0.40
  -6  -5   7    6.97    0.47
  -6   5   6    8.60    0.44
   6   5  -6    8.35    0.43
  -6  -5   6    8.29    0.45
  -6  -5   6    7.80    0.47
  -6   5   5    1.46    0.20
   6   5  -5    1.76    0.23
  -6  -5   5    2.01    0.25
   6  -5  -5    1.91    0.21
  -6  -5   5    1.49    0.22
   6   5  -4   12.98    0.57
   6  -5  -4   13.92    0.55
   6   5  -3   11.31    0.51
  -6   5   3   10.31    0.56
  -6  -5   3   10.78    0.44
   6  -5  -3   10.56    0.48
  -6   5   2    6.49    0.42
   6   5  -2    6.71    0.38
   6  -5  -2    7.23    0.39
   6  -5  -2    7.02    0.34
   6  -5  -2    6.40    0.40
  -6  -5   2    6.67    0.28
   6   5  -1   26.32    0.92
   6   5  -1   27.17    0.92
  -6   5   1   27.55    1.03
  -6  -5   1   27.66    0.73
   6  -5  -1   27.27    1.05
   6  -5  -1   27.18    0.87
   6  -5  -1   26.39    0.92
  -6  -5   1   27.08    1.03
   6   5   0   -0.02    0.05
   6   5   0    0.06    0.07
   6  -5   0    0.10    0.08
   6  -5   0    0.06    0.08
   6  -5   0   -0.03    0.05
  -6  -5   0    0.05    0.08
   6   5   1   27.14    1.10
  -6   5  -1   27.33    1.09
   6   5   1   27.35    0.92
  -6  -5  -1   26.58    1.09
   6  -5   1   27.80    0.92
   6  -5   1   25.99    1.10
   6  -5   1   25.66    0.94
   6   5   2   11.39    0.65
  -6   5  -2   11.43    0.66
   6   5   2   11.87    0.53
   6   5   2   10.90    0.56
   6  -5   2   12.52    0.56
   6  -5   2   11.97    0.68
   6  -5   2   12.10    0.58
   6   5   3    0.03    0.08
   6   5   3   -0.04    0.06
   6   5   3    0.06    0.08
   6  -5   3    0.13    0.09
   6  -5   3    0.07    0.08
   6   5   4    0.01    0.08
   6  -5   4   -0.04    0.08
   6  -5   4    0.06    0.10
   6   5   5    2.45    0.33
   6  -5   5    2.35    0.32
   6  -5   5    2.32    0.32
  -6  -6   9    0.05    0.14
  -6  -6   8    0.55    0.18
  -6   6   7    9.94    0.50
   6   6  -7    9.77    0.50
  -6  -6   7    8.89    0.55
  -6  -6   7   10.31    0.51
  -6   6   6    0.48    0.13
   6   6  -6    0.52    0.14
  -6  -6   6    0.54    0.15
  -6  -6   6    0.46    0.14
  -6   6   5    0.91    0.21
   6   6  -5    1.06    0.18
  -6   6   5    1.22    0.17
  -6  -6   5    1.03    0.19
  -6  -6   5    1.09    0.19
   6  -6  -5    0.92    0.15
   6   6  -4   20.09    0.77
  -6   6   4   21.39    0.92
  -6  -6   4   20.48    0.74
   6  -6  -4   20.55    0.72
  -6   6   3    8.01    0.48
   6   6  -3    7.30    0.41
   6  -6  -3    7.54    0.39
  -6  -6   3    7.87    0.35
   6   6  -2   10.41    0.49
  -6   6   2    9.32    0.52
   6  -6  -2   10.64    0.43
   6  -6  -2   10.09    0.48
   6  -6  -2    9.41    0.51
  -6  -6   2    9.99    0.36
  -6   6   1   14.09    0.65
   6   6  -1   13.93    0.59
   6  -6  -1   13.82    0.54
  -6  -6   1   13.41    0.65
   6  -6  -1   12.87    0.64
   6  -6  -1   14.06    0.60
   6   6   0    9.67    0.48
   6   6   0   10.16    0.51
  -6  -6   0   10.14    0.57
   6  -6   0   10.44    0.47
   6  -6   0   10.22    0.57
   6  -6   0   10.95    0.52
   6   6   1    2.77    0.31
   6   6   1    2.84    0.34
   6   6   1    2.77    0.29
   6  -6   1    3.14    0.36
  -6  -6  -1    3.00    0.35
   6  -6   1    2.91    0.31
   6  -6   1    3.30    0.26
   6   6   2    2.14    0.25
   6   6   2    2.00    0.27
   6   6   2    1.88    0.28
  -6   6  -2    2.64    0.34
   6  -6   2    2.22    0.32
   6  -6   2    2.50    0.28
   6  -6   2    2.35    0.30
   6   6   3    0.56    0.16
   6   6   3    0.34    0.12
   6   6   3    0.26    0.13
   6  -6   3    0.20    0.11
   6  -6   3    0.16    0.11
   6   6   4    1.29    0.24
   6  -6   4    1.93    0.29
   6  -6   4    1.77    0.27
   6   6   5    0.15    0.13
   6  -6   5   -0.09    0.09
   6  -6   5    0.11    0.11
  -6  -7   8   10.56    0.64
  -6  -7   7   27.67    0.97
  -6  -7   7   25.21    1.04
  -6   7   6   33.54    1.04
   6   7  -6   31.94    1.08
  -6  -7   6   32.32    1.15
  -6  -7   6   31.35    1.09
   6   7  -5    1.89    0.24
  -6   7   5    2.25    0.23
  -6  -7   5    2.11    0.27
  -6  -7   5    1.64    0.23
   6  -7  -5    2.02    0.22
   6   7  -4   29.32    0.99
  -6   7   4   29.21    0.89
  -6   7   4   27.64    1.13
  -6  -7   4   27.67    1.01
   6  -7  -4   28.93    0.93
   6   7  -3    0.03    0.06
  -6   7   3    0.02    0.07
  -6  -7   3    0.04    0.05
   6  -7  -3   -0.02    0.05
  -6   7   2   30.66    1.15
   6   7  -2   29.94    1.01
   6  -7  -2   30.58    1.12
   6  -7  -2   29.61    1.00
   6  -7  -2   29.94    0.92
  -6  -7   2   32.29    0.85
   6   7  -1    0.44    0.12
  -6   7   1    0.42    0.13
   6   7  -1    0.48    0.12
   6  -7  -1    0.21    0.10
   6  -7  -1    0.30    0.09
  -6  -7   1    0.47    0.13
   6  -7  -1    0.32    0.11
   6   7   0    1.83    0.24
   6   7   0    2.35    0.26
  -6  -7   0    2.73    0.32
   6  -7   0    2.39    0.28
   6  -7   0    1.93    0.27
   6  -7   0    2.01    0.22
   6   7   1    0.15    0.08
   6   7   1    0.16    0.09
   6  -7   1    0.19    0.10
  -6  -7  -1    0.36    0.13
   6  -7   1    0.09    0.08
   6  -7   1    0.20    0.11
   6   7   2    0.04    0.07
   6   7   2    0.10    0.09
   6   7   2   -0.03    0.06
  -6   7  -2   -0.05    0.08
   6  -7   2   -0.10    0.06
   6  -7   2    0.08    0.08
   6   7   3    6.60    0.43
   6   7   3    5.78    0.36
   6  -7   3    6.16    0.40
   6  -7   3    5.69    0.42
   6   7   4    0.06    0.10
   6  -7   4    0.00    0.09
   6  -7   4    0.01    0.10
   6   7   5    1.07    0.23
   6  -7   5    0.99    0.23
   6  -7   5    1.18    0.23
  -6  -8   8    0.99    0.19
  -6  -8   8    0.83    0.22
  -6  -8   7    5.67    0.38
  -6  -8   7    5.22    0.42
   6   8  -6    0.00    0.09
  -6  -8   6    0.04    0.09
  -6  -8   6    0.23    0.12
   6   8  -5    0.26    0.11
  -6  -8   5    0.17    0.10
  -6  -8   5    0.13    0.09
  -6   8   4    1.52    0.18
  -6   8   4    1.23    0.22
   6   8  -4    1.28    0.21
  -6  -8   4    1.88    0.26
   6  -8  -4    1.34    0.19
   6   8  -3   11.36    0.54
  -6   8   3   12.37    0.63
   6  -8  -3   11.87    0.53
  -6  -8   3   12.00    0.46
   6  -8  -3   12.16    0.55
  -6   8   2    1.06    0.19
   6   8  -2    1.45    0.21
   6  -8  -2    1.29    0.20
  -6  -8   2    1.30    0.10
   6  -8  -2    1.20    0.15
   6  -8  -2    1.24    0.20
  -6   8   1   37.52    1.33
   6   8  -1   37.08    1.18
   6   8  -1   37.47    1.18
  -6  -8   1   35.65    1.29
   6  -8  -1   37.32    1.09
   6  -8  -1   37.43    1.20
   6  -8  -1   36.02    1.32
   6   8   0    1.76    0.24
   6   8   0    1.52    0.21
   6  -8   0    1.29    0.22
   6  -8   0    1.56    0.24
  -6  -8   0    1.81    0.26
   6  -8   0    1.43    0.19
   6   8   1   42.06    1.28
   6   8   1   42.47    1.33
  -6  -8  -1   42.52    1.50
   6  -8   1   39.95    1.35
   6  -8   1   41.66    1.25
   6  -8   1   40.26    1.53
   6   8   2    0.47    0.13
   6   8   2    0.45    0.14
   6  -8   2    0.43    0.15
   6  -8   2    0.39    0.12
   6   8   3   19.43    0.84
   6   8   3   20.73    0.76
   6  -8   3   20.14    0.87
   6  -8   3   19.06    0.78
   6   8   4    0.65    0.18
   6  -8   4    0.59    0.17
   6  -8   4    0.64    0.19
   6   8   5    4.09    0.45
   6  -8   5    4.83    0.49
   6  -8   5    4.03    0.42
  -6  -9   8    0.59    0.17
  -6  -9   8    0.25    0.15
  -6  -9   7   10.55    0.55
  -6  -9   7   10.66    0.61
   6   9  -6    0.13    0.11
  -6  -9   6    0.28    0.14
  -6  -9   6    0.30    0.13
   6   9  -5    3.58    0.35
  -6  -9   5    4.00    0.38
  -6  -9   5    3.59    0.36
   6   9  -4    0.23    0.11
  -6  -9   4    0.30    0.13
   6  -9  -4    0.17    0.09
   6   9  -3    0.10    0.08
  -6   9   3    0.30    0.12
  -6  -9   3    0.05    0.05
   6  -9  -3    0.15    0.09
  -6  -9   3    0.15    0.09
  -6   9   2    0.94    0.19
   6   9  -2    1.00    0.18
   6  -9  -2    0.81    0.16
   6  -9  -2    0.90    0.17
  -6  -9   2    1.04    0.09
   6  -9  -2    1.15    0.15
   6   9  -1    0.00    0.07
   6   9  -1    0.10    0.08
  -6  -9   1    0.09    0.07
   6  -9  -1   -0.01    0.07
   6  -9  -1    0.06    0.08
   6  -9  -1    0.09    0.07
   6   9   0    9.36    0.48
   6   9   0    9.75    0.50
  -6  -9   0   10.43    0.57
   6  -9   0    9.43    0.52
   6  -9   0    9.65    0.44
   6  -9   0   10.06    0.57
   6   9   1    1.73    0.23
   6   9   1    1.29    0.21
   6  -9   1    1.82    0.22
  -6  -9  -1    1.65    0.27
   6  -9   1    1.74    0.28
   6  -9   1    2.25    0.30
   6   9   2    1.34    0.22
   6   9   2    1.49    0.22
   6  -9   2    1.58    0.23
   6  -9   2    1.26    0.24
   6   9   3    3.10    0.35
   6  -9   3    2.70    0.31
   6  -9   3    3.15    0.38
   6   9   4    1.28    0.24
   6  -9   4    1.46    0.28
   6  -9   4    1.51    0.25
   6   9   5    0.56    0.18
   6  -9   5    0.76    0.22
   6  -9   5    0.64    0.18
  -6 -10   8    1.11    0.25
  -6 -10   8    0.92    0.20
  -6 -10   7    1.27    0.25
  -6 -10   7    1.67    0.25
   6  10  -6    2.08    0.29
  -6 -10   6    2.17    0.28
  -6 -10   6    1.74    0.27
   6  10  -5    1.32    0.22
  -6 -10   5    1.88    0.27
  -6 -10   5    1.25    0.22
   6  10  -4   29.59    1.03
   6 -10  -4   29.54    0.97
  -6 -10   4   28.70    1.03
  -6 -10   4   29.22    1.06
   6  10  -3    6.28    0.40
  -6 -10   3    6.15    0.42
   6 -10  -3    6.50    0.39
   6  10  -2    8.34    0.47
  -6  10   2    9.47    0.53
  -6 -10   2   10.21    0.32
  -6 -10   2    9.08    0.52
   6 -10  -2    9.74    0.50
   6 -10  -2    9.69    0.50
   6  10  -1    0.11    0.08
   6  10  -1    0.14    0.09
   6 -10  -1    0.01    0.07
  -6 -10   1    0.02    0.07
   6 -10  -1    0.02    0.07
   6  10   0    9.55    0.48
   6  10   0    9.50    0.49
  -6 -10   0    9.70    0.55
   6 -10   0    9.64    0.56
   6 -10   0    8.85    0.42
   6 -10   0    7.89    0.49
   6  10   1    3.63    0.36
   6  10   1    3.72    0.29
  -6 -10  -1    3.14    0.37
   6 -10   1    3.94    0.28
   6 -10   1    4.01    0.36
   6 -10   1    2.67    0.34
   6  10   2   13.78    0.65
   6  10   2   13.70    0.60
   6 -10   2   13.53    0.70
   6 -10   2   13.58    0.59
   6  10   3    2.91    0.34
   6 -10   3    3.28    0.33
   6 -10   3    3.29    0.40
   6  10   4    6.31    0.46
   6 -10   4    6.87    0.46
   6 -10   4    7.41    0.53
  -6 -11   8    0.43    0.17
  -6 -11   8    0.13    0.11
  -6 -11   7    9.97    0.60
  -6 -11   7   10.40    0.57
  -6 -11   6   -0.08    0.08
  -6 -11   6    0.07    0.11
   6  11  -5    5.31    0.38
  -6 -11   5    5.11    0.38
  -6 -11   5    5.56    0.39
   6  11  -4    8.52    0.48
  -6 -11   4    6.72    0.45
  -6 -11   4    7.40    0.45
   6 -11  -4    8.02    0.43
   6  11  -3   20.98    0.84
  -6 -11   3   21.74    0.88
   6 -11  -3   23.80    0.85
   6  11  -2    0.09    0.09
   6 -11  -2    0.20    0.10
  -6 -11   2    0.15    0.11
  -6 -11   2    0.21    0.05
   6  11  -1   14.42    0.64
   6 -11  -1   14.68    0.70
   6 -11  -1   14.70    0.68
  -6 -11   1   14.29    0.68
  -6 -11   1   15.31    0.70
   6  11   0    0.49    0.14
   6  11   0    0.96    0.18
   6 -11   0    1.29    0.23
  -6 -11   0    0.90    0.19
   6 -11   0    1.12    0.22
   6  11   1    1.61    0.24
   6  11   1    1.86    0.25
   6 -11   1    2.07    0.24
   6 -11   1    1.71    0.28
   6  11   2    0.22    0.11
   6  11   2    0.18    0.11
   6 -11   2    0.21    0.14
   6 -11   2    0.31    0.12
   6  11   3    2.41    0.31
   6 -11   3    1.96    0.31
   6 -11   3    2.14    0.27
   6  11   4    0.01    0.10
   6 -11   4   -0.14    0.10
   6 -11   4    0.07    0.12
  -6 -12   7    2.41    0.34
  -6 -12   7    2.61    0.32
  -6 -12   6    0.69    0.19
  -6 -12   6    0.92    0.20
   6  12  -5    1.95    0.28
  -6 -12   5    2.17    0.28
  -6 -12   5    2.89    0.34
   6  12  -4    4.64    0.36
  -6 -12   4    4.82    0.37
   6 -12  -4    5.14    0.35
  -6 -12   4    5.25    0.37
   6  12  -3    2.72    0.31
   6 -12  -3    2.96    0.31
  -6 -12   3    3.64    0.37
   6  12  -2    1.82    0.25
  -6 -12   2    1.67    0.11
   6 -12  -2    1.86    0.26
  -6 -12   2    1.82    0.26
   6  12  -1   14.72    0.66
   6 -12  -1   15.20    0.71
  -6 -12   1   14.26    0.68
   6 -12  -1   14.98    0.71
   6  12   0    4.29    0.33
   6  12   0    3.80    0.31
   6 -12   0    4.16    0.36
  -6 -12   0    4.31    0.36
  -6 -12   0    3.92    0.38
   6 -12   0    4.67    0.38
   6  12   1    8.94    0.47
   6  12   1    7.68    0.47
  -6 -12  -1    9.54    0.52
   6 -12   1    8.50    0.54
   6  12   2    9.01    0.51
   6  12   2    8.26    0.45
  -6 -12  -2    7.67    0.47
   6 -12   2    6.86    0.51
   6  12   3    0.81    0.20
   6 -12   3    0.64    0.16
   6 -12   3    0.84    0.23
   6  12   4    2.96    0.37
   6 -12   4    2.89    0.40
   6 -12   4    3.48    0.37
  -6 -13   7    0.87    0.20
  -6 -13   7    0.43    0.18
  -6 -13   6    8.27    0.51
  -6 -13   6    7.69    0.51
  -6 -13   5    1.86    0.28
  -6 -13   5    1.93    0.28
   6  13  -4   15.28    0.72
  -6 -13   4   15.61    0.71
  -6 -13   4   17.74    0.77
   6  13  -3    0.00    0.07
  -6 -13   3    0.14    0.11
   6 -13  -3    0.01    0.09
   6  13  -2    4.28    0.33
  -6 -13   2    3.87    0.39
   6 -13  -2    3.87    0.38
   6  13  -1   10.45    0.54
  -6 -13   1   10.81    0.57
   6 -13  -1   10.06    0.57
   6  13   0    0.37    0.13
   6  13   0   -0.01    0.08
   6 -13   0    0.02    0.09
   6 -13   0    0.00    0.08
  -6 -13   0    0.17    0.12
   6  13   1    5.63    0.39
   6  13   1    5.26    0.37
  -6 -13  -1    5.22    0.39
   6 -13   1    5.55    0.45
   6  13   2    1.97    0.28
   6  13   2    2.41    0.29
   6 -13   2    2.10    0.33
   6  13   3    0.77    0.20
   6 -13   3    0.85    0.24
   6  13   4    0.05    0.11
   6 -13   4    0.09    0.15
  -6 -14   7    0.98    0.23
  -6 -14   7    0.80    0.21
  -6 -14   6    0.81    0.20
  -6 -14   6    0.64    0.19
  -6 -14   5    1.05    0.22
  -6 -14   5    0.58    0.18
   6  14  -4    5.02    0.39
  -6 -14   4    5.22    0.38
  -6 -14   4    4.98    0.39
   6  14  -3    0.05    0.08
   6 -14  -3    0.00    0.08
  -6 -14   3    0.07    0.10
   6  14  -2    9.22    0.52
   6 -14  -2   10.34    0.56
  -6 -14   2    9.06    0.54
   6  14  -1    4.05    0.39
  -6 -14   1    3.53    0.37
   6 -14  -1    3.45    0.38
   6  14   0   13.46    0.64
   6 -14   0   14.40    0.74
   6 -14   0   14.28    0.73
  -6 -14   0   14.24    0.67
   6  14   1   11.19    0.56
   6  14   1   12.85    0.61
   6 -14   1   11.31    0.67
  -6 -14  -1   11.61    0.59
   6  14   2    4.70    0.37
   6 -14   2    4.24    0.48
   6 -14   3    0.04    0.13
  -6 -15   6    0.01    0.10
  -6 -15   6    0.09    0.12
  -6 -15   5    3.70    0.39
  -6 -15   5    2.97    0.36
  -6 -15   4    4.95    0.37
  -6 -15   4    4.28    0.43
   6  15  -3    0.17    0.11
  -6 -15   3    0.00    0.10
   6 -15  -3    0.11    0.11
  -6 -15   3    0.06    0.09
   6  15  -2    1.06    0.21
  -6 -15   2    0.48    0.16
   6 -15  -2    0.55    0.18
   6  15  -1    1.82    0.27
   6 -15  -1    2.38    0.32
  -6 -15   1    2.37    0.31
   6  15   0    0.07    0.09
  -6 -15   0    0.08    0.10
   6 -15   0   -0.04    0.09
   6  15   1    0.00    0.09
   6  15   1    0.04    0.09
  -6 -15  -1   -0.02    0.09
   6 -15   1    0.06    0.12
   6 -15   2    0.57    0.21
   6 -15   3    7.04    0.58
  -6 -16   6    1.05    0.24
  -6 -16   6    1.28    0.25
  -6 -16   5    0.55    0.17
  -6 -16   5    0.83    0.21
  -6 -16   4   24.94    0.98
  -6 -16   4   25.55    1.03
  -6 -16   3    3.05    0.34
  -6 -16   3    3.17    0.37
   6 -16  -3    2.73    0.34
   6  16  -2   15.72    0.73
  -6 -16   2   14.97    0.73
   6 -16  -2   13.99    0.71
   6  16  -1    0.10    0.12
   6 -16  -1    0.45    0.17
  -6 -16   1    0.47    0.15
   6  16   0   13.11    0.64
  -6 -16   0   12.92    0.64
   6  16   1    0.57    0.16
   6 -16   1    0.30    0.16
  -6 -16  -1    0.34    0.14
   6 -16   2    1.49    0.31
  -6 -17   5    2.33    0.33
  -6 -17   5    2.51    0.33
  -6 -17   4   10.80    0.63
  -6 -17   4   11.03    0.60
   6 -17  -3   13.93    0.69
  -6 -17   3   13.82    0.66
  -6 -17   3   14.63    0.74
  -6 -17   2   10.75    0.61
   6 -17  -2   11.07    0.63
   6  17  -1    1.26    0.25
  -6 -17   1    0.94    0.22
   6 -17  -1    1.28    0.27
   6  17   0    0.21    0.12
   6 -17   0   -0.05    0.12
  -6 -17   0   -0.10    0.09
   6  17   1    1.97    0.28
   6 -17   1    2.30    0.38
  -6 -17  -1    2.34    0.31
   6 -17   2    0.44    0.20
  -6 -18   4    1.51    0.28
  -6 -18   3    0.30    0.16
  -6 -18   2   20.11    0.89
   6 -18  -2   19.48    0.89
  -6 -18   1    2.36    0.32
   6 -18  -1    2.47    0.36
  -6 -18   0   -0.13    0.08
   6 -18   0   -0.07    0.12
   6 -18   1   13.95    0.81
  -6 -19   3    0.16    0.13
   6 -19  -2    0.88    0.23
  -6 -19   2    0.24    0.15
   6 -19  -1    6.44    0.60
  -6 -19   1    5.65    0.44
   6 -19   0    0.66    0.23
  -7   0   9    0.02    0.11
  -7   0   8    0.00    0.10
  -7   0   7    0.00    0.09
  -7   0   6   34.95    1.20
   7   0  -6   36.50    1.14
   7   0  -5    0.04    0.07
  -7   0   5    0.02    0.07
   7   0  -4   10.03    0.49
   7   0  -3   -0.02    0.05
   7   0  -2    0.12    0.08
   7   0  -2    0.02    0.07
   7   0  -1    0.01    0.07
   7   0  -1    0.03    0.08
   7   0  -1    0.07    0.08
  -7   0   0    6.35    0.47
   7   0   0    5.90    0.39
   7   0   0    6.69    0.47
   7   0   0    6.18    0.39
   7   0   1    0.07    0.08
   7   0   1   -0.08    0.06
   7   0   1   -0.08    0.06
   7   0   2    6.25    0.42
   7   0   2    5.26    0.38
   7   0   3    0.07    0.10
   7   0   3    0.05    0.09
   7   0   4    2.84    0.36
   7   0   4    3.35    0.36
   7   0   5   -0.07    0.10
  -7   1   9    1.19    0.26
  -7  -1   9    0.93    0.24
  -7   1   8   -0.06    0.09
  -7  -1   8    0.12    0.12
  -7   1   7    0.74    0.18
  -7  -1   7    0.88    0.20
   7   1  -6    0.18    0.10
  -7   1   6    0.23    0.11
  -7  -1   6    0.15    0.11
   7  -1  -6    0.20    0.10
   7   1  -5    0.00    0.07
  -7   1   5    0.04    0.07
  -7  -1   5    0.34    0.12
   7  -1  -5    0.06    0.08
   7   1  -4    3.03    0.31
   7  -1  -4    3.76    0.28
   7   1  -3    4.23    0.31
   7  -1  -3    4.14    0.31
   7   1  -2   51.84    1.51
   7   1  -2   50.12    1.50
   7  -1  -2   49.92    1.49
   7  -1  -2   51.67    1.51
   7   1  -1   17.69    0.71
   7   1  -1   17.81    0.72
   7   1  -1   16.86    0.82
   7  -1  -1   18.11    0.71
   7  -1  -1   18.03    0.84
   7  -1  -1   17.90    0.71
   7   1   0   43.15    1.61
   7   1   0   44.18    1.36
   7   1   0   43.78    1.38
  -7   1   0   42.13    1.57
   7  -1   0   44.01    1.37
   7  -1   0   44.44    1.62
  -7  -1   0   44.30    1.59
   7  -1   0   44.61    1.38
   7   1   1    5.20    0.43
   7   1   1    4.99    0.37
   7   1   1    5.24    0.36
   7  -1   1    5.09    0.37
   7  -1   1    5.80    0.45
   7  -1   1    5.29    0.36
   7   1   2    6.80    0.42
   7   1   2    6.24    0.43
   7  -1   2    6.08    0.42
   7  -1   2    6.31    0.41
   7   1   3   17.16    0.79
   7   1   3   16.63    0.73
   7  -1   3   17.78    0.79
   7  -1   3   15.98    0.73
   7   1   4    0.19    0.12
   7   1   4    0.16    0.11
   7  -1   4    0.11    0.11
   7  -1   4    0.29    0.14
   7   1   5    1.61    0.30
   7  -1   5    1.61    0.30
  -7   2   9    9.71    0.61
  -7  -2   9   10.31    0.64
  -7   2   8    1.67    0.28
  -7  -2   8    1.54    0.28
  -7   2   7   31.25    1.13
   7   2  -7   33.78    1.06
  -7  -2   7   29.65    1.14
  -7  -2   7   31.82    1.07
  -7   2   6    1.01    0.19
   7   2  -6    1.75    0.24
   7  -2  -6    1.58    0.22
  -7  -2   6    1.46    0.24
   7   2  -5    7.02    0.41
  -7   2   5    6.39    0.39
   7  -2  -5    7.00    0.39
  -7  -2   5    7.58    0.44
   7   2  -4    0.97    0.17
   7  -2  -4    1.09    0.19
   7   2  -3   43.42    1.33
   7  -2  -3   42.74    1.31
   7   2  -2    7.63    0.43
   7   2  -2    7.57    0.43
   7  -2  -2    7.77    0.42
   7  -2  -2    9.13    0.52
   7  -2  -2    7.90    0.44
   7   2  -1   97.55    2.63
   7   2  -1   98.46    2.60
   7  -2  -1   98.22    2.61
   7  -2  -1   97.55    3.08
   7  -2  -1  100.22    2.61
   7   2   0    1.37    0.21
   7   2   0    1.42    0.22
   7   2   0    1.65    0.27
  -7  -2   0    1.88    0.29
   7  -2   0    1.31    0.24
   7  -2   0    1.45    0.22
   7  -2   0    1.26    0.21
   7   2   1    0.70    0.19
   7   2   1    0.93    0.19
   7   2   1    0.93    0.18
   7  -2   1    0.81    0.17
   7  -2   1    0.43    0.16
   7  -2   1    1.02    0.20
   7   2   2    0.10    0.10
   7   2   2   -0.06    0.06
   7  -2   2   -0.01    0.08
   7  -2   2    0.11    0.09
   7   2   3    0.17    0.11
   7   2   3    0.73    0.19
   7  -2   3    0.36    0.13
   7  -2   3    0.39    0.15
   7   2   4    3.56    0.41
   7  -2   4    3.58    0.40
   7  -2   4    4.23    0.42
   7   2   5    1.50    0.29
   7  -2   5    1.37    0.28
  -7   3   8    3.95    0.41
  -7  -3   8    4.10    0.44
   7   3  -7    2.57    0.29
  -7   3   7    2.02    0.28
  -7  -3   7    1.96    0.26
  -7  -3   7    2.37    0.32
  -7   3   6   20.44    0.81
   7   3  -6   21.49    0.81
  -7  -3   6   21.90    0.85
  -7  -3   6   20.22    0.85
   7  -3  -6   21.54    0.77
   7   3  -5    0.00    0.07
  -7   3   5    0.14    0.09
  -7  -3   5    0.03    0.07
   7  -3  -5    0.06    0.08
   7   3  -4    5.87    0.37
   7  -3  -4    5.52    0.35
   7   3  -3    0.52    0.14
   7  -3  -3    0.28    0.11
   7   3  -2   15.19    0.65
   7  -3  -2   15.87    0.62
   7  -3  -2   15.25    0.73
   7  -3  -2   14.98    0.64
   7   3  -1    4.19    0.32
   7   3  -1    3.04    0.31
   7  -3  -1    3.25    0.33
   7  -3  -1    3.74    0.34
   7  -3  -1    3.52    0.28
   7   3   0    5.81    0.39
   7   3   0    5.06    0.35
   7   3   0    5.59    0.43
   7  -3   0    5.23    0.36
   7  -3   0    5.31    0.36
  -7  -3   0    5.70    0.44
   7  -3   0    5.68    0.43
   7   3   1    2.13    0.31
   7   3   1    1.30    0.21
   7   3   1    1.74    0.25
   7  -3   1    1.26    0.25
   7  -3   1    1.48    0.23
   7  -3   1    1.87    0.26
   7   3   2    8.74    0.48
   7   3   2    8.69    0.52
   7  -3   2    8.24    0.49
   7  -3   2    8.73    0.50
   7   3   3    0.71    0.19
   7   3   3    1.20    0.21
   7  -3   3    0.71    0.18
   7  -3   3    1.27    0.23
   7   3   4    8.45    0.55
   7  -3   4    9.04    0.54
   7  -3   4    8.41    0.55
   7   3   5    1.31    0.28
   7  -3   5    1.86    0.31
  -7   4   8    0.34    0.14
  -7  -4   8    0.36    0.16
   7   4  -7   26.25    0.93
  -7   4   7   26.26    0.98
  -7  -4   7   26.62    1.05
  -7  -4   7   25.13    0.94
  -7   4   6    8.72    0.47
   7   4  -6    8.58    0.47
  -7  -4   6    9.38    0.51
  -7  -4   6    8.91    0.52
   7   4  -5    4.14    0.31
  -7   4   5    3.23    0.27
   7  -4  -5    3.53    0.27
  -7  -4   5    3.44    0.35
   7   4  -4   13.78    0.62
   7  -4  -4   14.29    0.60
   7   4  -3    0.79    0.16
   7  -4  -3    0.69    0.15
   7   4  -2    0.03    0.07
   7   4  -2   -0.01    0.06
   7  -4  -2    0.14    0.08
   7  -4  -2    0.02    0.07
   7  -4  -2   -0.01    0.07
   7   4  -1   18.40    0.77
   7   4  -1   18.93    0.76
  -7  -4   1   20.45    0.90
   7  -4  -1   19.60    0.78
   7  -4  -1   20.50    0.76
   7  -4  -1   20.38    0.90
   7   4   0    0.78    0.17
   7   4   0    0.67    0.15
   7   4   0    0.35    0.14
  -7  -4   0    0.51    0.16
   7  -4   0    0.60    0.17
   7  -4   0    0.39    0.12
   7  -4   0    0.49    0.14
   7   4   1    0.36    0.15
   7   4   1    0.36    0.13
   7   4   1    0.39    0.14
   7  -4   1    0.31    0.13
   7  -4   1    0.44    0.14
   7   4   2    6.05    0.43
   7   4   2    6.70    0.41
   7  -4   2    5.92    0.41
   7  -4   2    6.22    0.43
   7   4   3    0.07    0.09
   7   4   3    0.17    0.11
   7  -4   3    0.21    0.12
   7  -4   3    0.16    0.11
   7   4   4    0.34    0.15
   7  -4   4    0.30    0.15
   7  -4   4    0.19    0.13
  -7   5   8    4.70    0.37
  -7  -5   8    4.33    0.47
  -7   5   7    0.29    0.13
   7   5  -7    0.46    0.14
  -7  -5   7    0.40    0.15
  -7  -5   7    0.45    0.15
   7   5  -6    0.61    0.16
  -7   5   6    0.65    0.15
  -7  -5   6    0.69    0.18
  -7  -5   6    0.55    0.16
   7   5  -5    3.74    0.31
  -7   5   5    3.83    0.28
   7  -5  -5    3.89    0.29
  -7  -5   5    3.28    0.35
   7   5  -4    7.58    0.44
   7  -5  -4    8.70    0.45
   7   5  -3    8.72    0.47
   7  -5  -3    7.85    0.44
   7   5  -2   15.97    0.67
   7  -5  -2   15.55    0.75
   7  -5  -2   16.50    0.63
   7  -5  -2   15.49    0.67
   7   5  -1    1.86    0.25
   7   5  -1    2.02    0.26
  -7  -5   1    1.91    0.29
   7  -5  -1    2.37    0.28
   7  -5  -1    1.87    0.27
   7  -5  -1    2.16    0.25
   7   5   0    0.90    0.19
   7   5   0    1.01    0.19
   7  -5   0    1.38    0.23
   7  -5   0    1.81    0.23
  -7  -5   0    1.64    0.27
   7  -5   0    1.43    0.25
   7   5   1   18.82    0.76
   7   5   1   18.90    0.81
   7  -5   1   20.12    0.83
   7  -5   1   20.04    0.79
   7   5   2    2.09    0.27
   7   5   2    2.18    0.29
   7  -5   2    1.90    0.28
   7  -5   2    2.02    0.27
   7   5   3    6.53    0.47
   7   5   3    6.95    0.43
   7  -5   3    7.80    0.49
   7  -5   3    7.57    0.50
   7   5   4    0.10    0.11
   7  -5   4    0.01    0.11
   7  -5   4    0.18    0.12
  -7  -6   8    0.88    0.23
   7   6  -7    4.31    0.40
  -7   6   7    4.22    0.33
  -7  -6   7    4.09    0.34
  -7  -6   7    3.60    0.40
   7   6  -6   12.92    0.60
  -7   6   6   12.13    0.55
  -7  -6   6   11.95    0.60
  -7  -6   6   11.69    0.62
   7   6  -5    6.16    0.40
  -7   6   5    6.53    0.37
   7  -6  -5    6.20    0.37
  -7  -6   5    6.06    0.41
  -7  -6   5    5.57    0.40
   7   6  -4   11.22    0.56
   7  -6  -4   11.98    0.54
   7   6  -3   13.35    0.61
   7  -6  -3   13.19    0.59
   7  -6  -2   13.07    0.55
  -7  -6   2   13.57    0.48
   7  -6  -2   14.07    0.62
   7  -6  -2   12.09    0.65
   7   6  -1    1.83    0.24
   7   6  -1    2.35    0.29
   7  -6  -1    2.16    0.28
   7  -6  -1    2.31    0.30
  -7  -6   1    2.18    0.14
   7  -6  -1    1.83    0.23
  -7  -6   1    1.77    0.27
   7   6   0    0.00    0.07
   7   6   0    0.11    0.09
   7  -6   0    0.20    0.12
  -7  -6   0   -0.01    0.08
   7  -6   0   -0.04    0.06
   7  -6   0    0.08    0.10
   7   6   1    0.78    0.17
   7   6   1    0.84    0.18
   7  -6   1    0.55    0.16
   7  -6   1    1.07    0.20
   7   6   2    2.16    0.27
   7   6   2    1.70    0.27
   7  -6   2    1.71    0.27
   7  -6   2    1.95    0.27
   7   6   3    0.10    0.10
   7   6   3    0.12    0.11
   7  -6   3    0.07    0.10
   7  -6   3    0.06    0.10
   7   6   4    0.81    0.22
   7  -6   4    1.40    0.26
   7  -6   4    0.69    0.20
  -7  -7   8    1.14    0.25
   7   7  -7    0.43    0.15
  -7  -7   7    0.63    0.18
  -7  -7   7    0.42    0.14
   7   7  -6    0.31    0.13
  -7  -7   6    0.23    0.12
  -7  -7   6    0.35    0.14
   7   7  -5    0.20    0.11
  -7   7   5    0.29    0.10
   7  -7  -5    0.22    0.11
  -7  -7   5    0.18    0.11
  -7  -7   5    0.14    0.10
   7   7  -4    1.34    0.23
   7  -7  -4    1.17    0.20
   7   7  -3    1.32    0.22
   7  -7  -3    1.27    0.21
   7   7  -2    9.94    0.52
   7  -7  -2   10.36    0.46
   7  -7  -2   10.27    0.57
   7  -7  -2    9.74    0.52
  -7  -7   2    9.87    0.38
   7   7  -1    1.96    0.25
   7   7  -1    2.00    0.27
   7  -7  -1    1.79    0.26
  -7  -7   1    2.68    0.33
   7  -7  -1    2.13    0.29
   7  -7  -1    2.39    0.26
  -7  -7   1    1.94    0.12
   7   7   0   29.08    1.03
   7   7   0   29.51    1.07
   7  -7   0   29.48    1.21
   7  -7   0   27.51    1.05
   7  -7   0   31.67    1.01
   7   7   1    1.64    0.25
   7   7   1    1.57    0.23
   7  -7   1    1.98    0.28
   7  -7   1    1.63    0.23
   7   7   2    6.46    0.45
   7   7   2    7.15    0.43
   7  -7   2    6.41    0.46
   7  -7   2    7.46    0.45
   7   7   3    0.10    0.10
   7   7   3    0.51    0.17
   7  -7   3    0.33    0.15
   7  -7   3    0.37    0.14
   7   7   4    3.06    0.39
   7  -7   4    3.24    0.40
   7  -7   4    2.99    0.37
  -7  -8   8   -0.02    0.11
  -7  -8   8   -0.03    0.09
   7   8  -7    2.76    0.33
  -7  -8   7    2.72    0.36
  -7  -8   7    3.38    0.36
   7   8  -6    0.44    0.15
  -7  -8   6    0.53    0.17
  -7  -8   6    0.63    0.17
   7   8  -5   16.96    0.74
  -7  -8   5   16.42    0.75
   7  -8  -5   17.99    0.69
  -7  -8   5   17.73    0.78
   7   8  -4    2.39    0.29
   7  -8  -4    2.40    0.27
  -7  -8   4    2.40    0.32
   7   8  -3   24.55    0.93
   7  -8  -3   26.26    1.01
   7  -8  -3   24.95    0.92
   7   8  -2    0.77    0.16
   7  -8  -2    0.57    0.13
   7  -8  -2    0.70    0.16
  -7  -8   2    0.73    0.10
   7  -8  -2    0.54    0.15
   7   8  -1   10.86    0.55
   7   8  -1   11.16    0.56
   7  -8  -1   10.85    0.57
   7  -8  -1   10.80    0.61
  -7  -8   1   11.33    0.63
   7  -8  -1   11.36    0.50
   7   8   0    7.31    0.44
   7   8   0    8.89    0.50
   7  -8   0    8.63    0.45
   7  -8   0    7.83    0.49
   7  -8   0    8.31    0.54
   7   8   1    7.10    0.42
   7   8   1    6.66    0.45
   7  -8   1    6.68    0.46
   7  -8   1    6.95    0.42
   7   8   2    3.10    0.36
   7   8   2    3.19    0.33
   7  -8   2    2.70    0.35
   7  -8   2    2.71    0.32
   7   8   3    0.00    0.11
   7  -8   3    0.14    0.12
   7  -8   3    0.19    0.13
   7   8   4   -0.07    0.10
   7  -8   4    0.00    0.11
   7  -8   4    0.05    0.11
  -7  -9   8    2.45    0.32
  -7  -9   8    2.70    0.37
   7   9  -7    0.83    0.20
  -7  -9   7    1.07    0.21
  -7  -9   7    0.87    0.21
   7   9  -6    1.26    0.24
  -7  -9   6    1.58    0.25
  -7  -9   6    1.48    0.25
   7   9  -5    0.21    0.12
  -7  -9   5    0.03    0.09
  -7  -9   5   -0.06    0.07
   7   9  -4    0.20    0.11
   7  -9  -4    0.09    0.09
  -7  -9   4    0.06    0.10
  -7   9   3    0.21    0.12
   7   9  -3    0.29    0.12
   7  -9  -3    0.32    0.12
   7   9  -2    1.78    0.25
   7  -9  -2    1.38    0.23
   7  -9  -2    1.77    0.26
   7   9  -1    0.35    0.12
   7   9  -1    0.30    0.12
  -7  -9   1    0.27    0.12
   7  -9  -1    0.27    0.12
   7  -9  -1    0.30    0.12
   7  -9  -1    0.13    0.08
   7   9   0    5.29    0.37
   7   9   0    4.50    0.36
   7  -9   0    4.53    0.32
   7  -9   0    5.35    0.43
   7  -9   0    3.28    0.37
   7   9   1    0.24    0.12
   7   9   1    0.49    0.16
   7  -9   1    0.55    0.14
   7  -9   1    0.41    0.16
   7   9   2    4.57    0.35
   7   9   2    4.45    0.44
   7  -9   2    5.27    0.37
   7  -9   2    4.47    0.46
   7   9   3    3.94    0.43
   7  -9   3    4.42    0.48
   7  -9   3    5.04    0.39
   7   9   4    0.45    0.18
   7  -9   4    0.03    0.11
   7  -9   4    0.33    0.16
  -7 -10   7    0.41    0.15
  -7 -10   7    0.31    0.15
   7  10  -6   18.23    0.81
  -7 -10   6   20.34    0.85
  -7 -10   6   18.77    0.85
   7  10  -5    0.73    0.18
  -7 -10   5    0.42    0.15
  -7 -10   5    0.59    0.17
   7  10  -4    9.10    0.52
   7 -10  -4    8.96    0.48
  -7 -10   4    8.58    0.53
   7  10  -3    0.05    0.09
   7 -10  -3    0.01    0.08
  -7 -10   3    0.03    0.09
   7  10  -2    7.72    0.47
   7 -10  -2    7.86    0.49
   7 -10  -2    8.59    0.49
   7  10  -1    0.33    0.13
   7  10  -1    0.43    0.14
   7 -10  -1    0.50    0.16
  -7 -10   1    0.43    0.15
   7 -10  -1    0.38    0.14
   7  10   0    0.95    0.19
   7  10   0    1.13    0.21
   7 -10   0    0.90    0.21
   7 -10   0    1.08    0.18
   7  10   1    1.09    0.22
   7  10   1    0.92    0.19
   7 -10   1    0.77    0.20
   7 -10   1    0.76    0.17
   7  10   2    0.49    0.16
   7  10   2    0.49    0.15
   7 -10   2    0.79    0.18
   7 -10   2    0.43    0.17
   7  10   3    0.91    0.21
   7 -10   3    1.15    0.23
   7 -10   3    1.40    0.28
  -7 -11   7    0.02    0.09
  -7 -11   7    0.04    0.11
   7  11  -6    6.90    0.46
  -7 -11   6    5.85    0.44
  -7 -11   6    5.20    0.43
   7  11  -5    0.12    0.11
  -7 -11   5    0.18    0.11
  -7 -11   5    0.17    0.12
   7  11  -4    0.39    0.14
  -7 -11   4    0.36    0.14
   7 -11  -4    0.32    0.13
   7  11  -3    6.66    0.44
  -7 -11   3    7.08    0.48
   7 -11  -3    6.49    0.43
   7  11  -2    3.36    0.35
   7 -11  -2    4.12    0.41
  -7 -11   2    3.29    0.38
   7  11  -1    9.25    0.52
   7 -11  -1    9.14    0.54
   7 -11  -1    8.96    0.56
   7  11   0    0.50    0.16
   7  11   0    0.43    0.14
   7 -11   0    0.92    0.22
   7  11   1   14.40    0.66
   7  11   1   14.35    0.70
   7 -11   1   13.74    0.74
   7  11   2    0.41    0.14
   7  11   2    0.49    0.16
   7 -11   2    0.48    0.19
   7 -11   2    0.57    0.16
   7  11   3    4.46    0.46
   7 -11   3    4.57    0.50
   7 -11   3    4.72    0.38
  -7 -12   7    4.34    0.43
  -7 -12   7    4.27    0.46
   7  12  -6    2.84    0.36
  -7 -12   6    2.61    0.34
  -7 -12   6    3.58    0.40
   7  12  -5    3.76    0.40
  -7 -12   5    2.63    0.33
  -7 -12   5    3.41    0.38
   7  12  -4    1.63    0.26
  -7 -12   4    2.14    0.31
   7 -12  -4    2.02    0.28
   7  12  -3    5.92    0.42
  -7 -12   3    5.75    0.44
   7 -12  -3    6.53    0.43
   7  12  -2    4.68    0.37
  -7 -12   2    4.67    0.45
   7 -12  -2    5.24    0.40
   7  12  -1   12.21    0.61
  -7 -12   1   11.50    0.64
   7 -12  -1   11.59    0.63
   7  12   0    1.66    0.26
   7  12   0    1.68    0.26
   7 -12   0    1.60    0.28
  -7 -12   0    1.43    0.26
   7  12   1    4.59    0.38
   7  12   1    4.82    0.37
   7 -12   1    5.04    0.50
   7  12   2    0.27    0.12
   7  12   2    0.25    0.14
   7 -12   2    0.09    0.13
   7  12   3    2.38    0.34
   7 -12   3    2.52    0.38
  -7 -13   6    0.27    0.15
  -7 -13   6    0.09    0.12
   7  13  -5    0.75    0.20
  -7 -13   5    0.76    0.19
  -7 -13   5    0.49    0.17
   7  13  -4    1.35    0.24
  -7 -13   4    0.93    0.21
  -7 -13   4    1.09    0.22
   7 -13  -4    1.31    0.23
   7  13  -3    1.07    0.22
  -7 -13   3    1.04    0.22
   7 -13  -3    1.67    0.27
   7  13  -2    4.65    0.37
   7 -13  -2    5.59    0.41
  -7 -13   2    4.77    0.46
   7  13  -1    0.16    0.11
   7 -13  -1    0.16    0.13
  -7 -13   1    0.34    0.14
   7  13   0    1.03    0.20
   7  13   0    0.86    0.19
   7 -13   0    0.83    0.22
  -7 -13   0    0.85    0.21
   7  13   1    2.15    0.30
   7  13   1    1.90    0.27
  -7 -13  -1    1.64    0.27
   7 -13   1    3.29    0.41
   7  13   2    2.91    0.36
   7 -13   2    3.48    0.44
  -7 -14   6    9.49    0.59
  -7 -14   6   10.76    0.63
   7  14  -5    0.73    0.20
  -7 -14   5    0.41    0.17
  -7 -14   5    0.89    0.21
   7  14  -4   20.97    0.90
  -7 -14   4   20.61    0.88
  -7 -14   4   21.28    0.93
   7  14  -3    1.58    0.27
   7 -14  -3    1.87    0.28
  -7 -14   3    2.10    0.32
   7  14  -2   16.71    0.76
   7 -14  -2   16.33    0.78
  -7 -14   2   16.64    0.79
   7  14  -1    1.03    0.22
   7 -14  -1    0.83    0.21
  -7 -14   1    0.77    0.20
   7  14   0    2.81    0.33
  -7 -14   0    3.15    0.37
   7 -14   0    3.08    0.39
   7  14   1    4.57    0.45
   7  14   1    5.17    0.38
   7 -14   1    4.46    0.49
  -7 -14  -1    4.33    0.43
   7  14   2    0.01    0.11
   7 -14   2   -0.06    0.12
  -7 -15   5   -0.09    0.10
  -7 -15   5   -0.02    0.09
   7  15  -4    0.48    0.17
  -7 -15   4    0.89    0.22
  -7 -15   4    0.39    0.15
   7  15  -3    2.68    0.35
  -7 -15   3    2.89    0.37
   7 -15  -3    2.49    0.33
   7  15  -2   -0.05    0.09
   7 -15  -2    0.14    0.13
  -7 -15   2    0.19    0.13
   7  15  -1    0.57    0.17
  -7 -15   1    0.47    0.16
   7 -15  -1    0.63    0.19
   7  15   0    1.17    0.23
   7 -15   0    1.11    0.26
  -7 -15   0    1.03    0.22
   7  15   1   11.02    0.60
   7  15   1   10.15    0.56
  -7 -15  -1    9.10    0.56
   7 -15   1   11.37    0.70
   7 -15   2    7.25    0.58
  -7 -16   5    1.13    0.24
  -7 -16   5    1.04    0.23
   7  16  -4    3.85    0.43
  -7 -16   4    4.61    0.47
  -7 -16   4    4.28    0.42
   7  16  -3    1.50    0.27
   7 -16  -3    1.10    0.23
  -7 -16   3    1.50    0.27
   7  16  -2    5.23    0.42
   7 -16  -2    4.93    0.49
  -7 -16   2    5.61    0.52
   7  16  -1   -0.01    0.10
   7 -16  -1    0.00    0.11
  -7 -16   1    0.00    0.10
   7  16   0    2.13    0.30
   7 -16   0    1.23    0.28
  -7 -16   0    1.39    0.26
   7  16   1    0.77    0.20
  -7 -16  -1    1.04    0.23
   7 -16   1    0.58    0.20
  -7 -17   4    3.62    0.43
  -7 -17   4    2.65    0.35
   7  17  -3   11.59    0.67
  -7 -17   3   11.67    0.67
  -7 -17   3   11.83    0.63
   7 -17  -3   11.50    0.65
   7  17  -2    1.91    0.31
  -7 -17   2    1.76    0.30
   7 -17  -2    2.04    0.33
   7  17  -1    0.04    0.11
  -7 -17   1    0.03    0.11
   7 -17  -1    0.14    0.13
   7  17   0    2.23    0.31
  -7 -17   0    2.38    0.33
   7 -17   0    1.64    0.33
   7  18  -2   -0.07    0.10
  -7 -18   2   -0.05    0.10
   7 -18  -2    0.25    0.15
  -8   0   8   12.84    0.70
  -8   0   7   -0.03    0.09
  -8   0   6    1.16    0.21
   8   0  -6    0.75    0.17
   8   0  -5    0.03    0.09
   8   0  -4    1.18    0.21
   8   0  -3   -0.05    0.07
   8   0  -2    4.06    0.32
   8   0  -1   -0.01    0.06
   8   0  -1   -0.02    0.08
   8   0   0    0.16    0.10
   8   0   0    0.19    0.12
   8   0   1    0.06    0.09
   8   0   1   -0.06    0.07
   8   0   2    1.44    0.26
   8   0   2    1.26    0.23
   8   0   3   -0.09    0.10
   8   0   3    0.01    0.10
   8   0   4    9.92    0.64
   8   0   4    9.89    0.59
  -8   1   8    0.35    0.16
  -8  -1   8    0.19    0.14
  -8   1   7    5.08    0.40
  -8  -1   7    4.46    0.36
  -8  -1   7    4.47    0.44
  -8   1   6    3.30    0.35
   8   1  -6    3.35    0.35
   8  -1  -6    3.87    0.37
  -8  -1   6    2.61    0.32
   8   1  -5   10.04    0.53
   8  -1  -5   10.83    0.54
   8   1  -4   49.12    1.53
   8  -1  -4   50.47    1.53
   8   1  -3    0.86    0.18
   8  -1  -3    1.02    0.20
   8   1  -2   49.06    1.54
   8   1  -2   49.64    1.54
   8  -1  -2   51.00    1.55
   8  -1  -2   50.85    1.54
   8   1  -1    9.00    0.52
   8   1  -1   10.05    0.54
   8  -1  -1   10.85    0.56
   8  -1  -1   10.17    0.54
   8  -1  -1    9.87    0.62
   8   1   0   13.89    0.68
   8   1   0   13.54    0.65
   8  -1   0   13.83    0.66
   8  -1   0   14.83    0.68
   8   1   1   13.64    0.69
   8   1   1   12.66    0.64
   8  -1   1   13.33    0.66
   8  -1   1   13.83    0.68
   8   1   2    7.09    0.46
   8   1   2    6.68    0.48
   8  -1   2    6.26    0.47
   8  -1   2    6.63    0.45
   8   1   3    5.10    0.40
   8   1   3    4.52    0.48
   8  -1   3    5.82    0.43
   8  -1   3    5.42    0.52
   8   1   4   12.41    0.74
   8  -1   4   14.24    0.72
   8  -1   4   14.01    0.77
  -8   2   8    3.42    0.40
  -8  -2   8    3.27    0.41
  -8   2   7    0.74    0.19
   8   2  -7    0.96    0.20
  -8  -2   7    0.74    0.20
  -8  -2   7    0.63    0.18
   8   2  -6    0.42    0.14
  -8   2   6    0.40    0.15
   8  -2  -6    0.35    0.13
  -8  -2   6    0.37    0.14
   8   2  -5   12.43    0.60
   8  -2  -5   12.55    0.60
   8   2  -4   -0.03    0.08
   8  -2  -4    0.01    0.08
   8   2  -3   23.79    0.92
   8  -2  -3   25.06    0.93
   8   2  -2    9.15    0.51
   8   2  -2   10.18    0.53
   8  -2  -2    9.39    0.50
   8  -2  -2    8.99    0.51
   8   2  -1    3.19    0.35
   8   2  -1    2.86    0.33
   8  -2  -1    3.83    0.38
   8  -2  -1    3.06    0.33
   8  -2  -1    3.00    0.38
   8   2   0    2.06    0.29
   8   2   0    2.33    0.30
   8  -2   0    1.82    0.27
   8  -2   0    2.28    0.30
   8   2   1    0.28    0.13
   8   2   1    0.20    0.12
   8  -2   1    0.35    0.15
   8  -2   1    0.39    0.15
   8   2   2    1.15    0.22
   8   2   2    1.28    0.25
   8  -2   2    1.09    0.23
   8  -2   2    1.15    0.23
   8   2   3    2.67    0.33
   8   2   3    2.39    0.35
   8  -2   3    2.48    0.33
   8  -2   3    2.76    0.37
   8   2   4    0.82    0.24
   8  -2   4    0.99    0.24
   8  -2   4    1.03    0.25
  -8   3   8    0.15    0.13
  -8  -3   8    0.05    0.12
  -8   3   7    2.02    0.29
   8   3  -7    2.01    0.27
  -8  -3   7    2.01    0.30
  -8  -3   7    2.23    0.29
  -8   3   6    0.62    0.16
   8   3  -6    0.42    0.14
  -8  -3   6    0.78    0.18
   8  -3  -6    0.51    0.15
   8   3  -5    0.02    0.09
   8  -3  -5   -0.01    0.09
   8   3  -4   14.42    0.67
   8  -3  -4   16.09    0.69
   8   3  -3    5.78    0.40
   8  -3  -3    5.25    0.38
   8   3  -2    2.26    0.30
   8   3  -2    2.48    0.30
   8  -3  -2    2.76    0.35
   8  -3  -2    2.45    0.30
   8  -3  -2    2.83    0.31
   8   3  -1    0.54    0.16
   8   3  -1    0.32    0.13
   8  -3  -1    0.39    0.15
   8  -3  -1    0.28    0.12
   8  -3  -1    0.32    0.12
   8   3   0    1.04    0.20
   8   3   0    1.06    0.22
   8  -3   0    1.47    0.24
   8  -3   0    1.04    0.21
   8   3   1    0.26    0.12
   8   3   1    0.67    0.19
   8  -3   1    0.31    0.13
   8  -3   1    0.45    0.15
   8   3   2    1.27    0.24
   8   3   2    1.41    0.26
   8  -3   2    1.62    0.28
   8  -3   2    1.37    0.25
   8   3   3    0.42    0.16
   8   3   3    0.39    0.15
   8  -3   3    0.27    0.15
   8  -3   3    0.02    0.10
  -8   4   8    4.49    0.44
  -8  -4   8    3.90    0.45
   8   4  -7    0.22    0.13
  -8   4   7    0.10    0.11
  -8  -4   7    0.04    0.10
  -8  -4   7   -0.04    0.08
   8   4  -6    4.13    0.40
  -8   4   6    4.25    0.33
  -8  -4   6    4.59    0.44
   8  -4  -6    4.86    0.35
   8   4  -5    0.19    0.12
   8  -4  -5    0.43    0.14
   8   4  -4    1.39    0.23
   8  -4  -4    1.62    0.24
   8   4  -3   18.81    0.79
   8  -4  -3   19.30    0.79
   8   4  -2    3.05    0.34
   8   4  -2    3.34    0.35
   8  -4  -2    3.63    0.30
   8  -4  -2    3.87    0.38
   8  -4  -2    3.61    0.35
   8   4  -1    0.05    0.08
   8   4  -1    0.19    0.11
   8  -4  -1    0.24    0.12
   8  -4  -1    0.08    0.10
   8  -4  -1    0.25    0.12
   8   4   0    0.17    0.11
   8   4   0    0.06    0.10
   8  -4   0    0.00    0.08
   8  -4   0    0.11    0.09
   8   4   1    1.14    0.23
   8   4   1    1.49    0.25
   8  -4   1    1.44    0.25
   8  -4   1    1.28    0.24
   8   4   2    5.64    0.41
   8   4   2    5.55    0.44
   8  -4   2    5.68    0.44
   8  -4   2    5.84    0.44
   8   4   3    5.73    0.47
   8   4   3    5.77    0.42
   8  -4   3    5.37    0.44
   8  -4   3    5.51    0.45
  -8  -5   8    1.91    0.32
   8   5  -7   13.12    0.63
  -8   5   7   12.09    0.61
  -8  -5   7   12.61    0.64
  -8  -5   7   12.17    0.68
  -8   5   6    3.04    0.32
   8   5  -6    2.90    0.33
  -8  -5   6    2.56    0.33
  -8  -5   6    2.08    0.30
   8   5  -5   25.91    0.98
   8  -5  -5   26.50    0.96
   8   5  -4    5.44    0.39
   8  -5  -4    5.24    0.37
   8  -5  -3    9.93    0.53
   8   5  -2    1.44    0.23
   8   5  -2    1.35    0.23
   8  -5  -2    1.25    0.24
   8  -5  -2    1.28    0.22
   8  -5  -2    1.30    0.20
   8   5  -1   26.97    1.02
   8   5  -1   27.22    1.04
   8  -5  -1   27.90    1.05
   8  -5  -1   29.10    1.01
   8   5   0    5.90    0.43
   8   5   0    6.33    0.42
   8  -5   0    6.27    0.44
   8  -5   0    5.78    0.40
   8   5   1    9.31    0.56
   8   5   1    9.36    0.53
   8  -5   1    8.95    0.55
   8  -5   1    9.67    0.54
   8   5   2    1.34    0.24
   8   5   2    1.50    0.27
   8  -5   2    1.62    0.28
   8  -5   2    1.53    0.26
   8   5   3    0.12    0.12
   8   5   3    0.52    0.16
   8  -5   3    0.33    0.16
   8  -5   3    0.39    0.17
  -8  -6   8    3.23    0.42
   8   6  -7    1.35    0.24
  -8  -6   7    1.74    0.27
  -8  -6   7    1.50    0.27
  -8   6   6    1.26    0.21
   8   6  -6    1.81    0.27
  -8  -6   6    1.27    0.24
  -8  -6   6    1.44    0.25
   8   6  -5    8.21    0.50
  -8   6   5    8.08    0.45
   8  -6  -5    9.41    0.50
   8   6  -4    0.32    0.13
   8  -6  -4    0.50    0.15
   8   6  -3    0.73    0.17
   8  -6  -3    0.82    0.18
   8   6  -2   10.03    0.55
   8  -6  -2   10.45    0.51
   8  -6  -2   10.54    0.62
   8  -6  -2    9.91    0.55
   8   6  -1    0.88    0.19
   8   6  -1    0.74    0.17
   8  -6  -1    0.84    0.18
   8  -6  -1    0.99    0.21
   8   6   0    0.00    0.08
   8   6   0    0.06    0.08
   8  -6   0    0.23    0.12
   8  -6   0    0.04    0.09
   8   6   1    0.33    0.14
   8   6   1    0.39    0.14
   8  -6   1    0.45    0.16
   8  -6   1    0.19    0.12
   8   6   2    0.82    0.21
   8   6   2    0.61    0.17
   8  -6   2    0.96    0.21
   8  -6   2    0.44    0.17
   8   6   3    7.36    0.54
   8  -6   3    7.85    0.55
   8  -6   3    7.33    0.52
   8   7  -7    0.20    0.13
  -8  -7   7    0.11    0.12
  -8  -7   7    0.49    0.17
   8   7  -6    3.05    0.35
  -8  -7   6    2.68    0.34
  -8  -7   6    2.52    0.33
   8   7  -5    0.01    0.09
  -8  -7   5    0.16    0.12
   8  -7  -5   -0.01    0.09
   8   7  -4   11.55    0.60
   8  -7  -4   11.63    0.58
   8   7  -3   -0.04    0.07
   8  -7  -3    0.00    0.08
   8   7  -2   50.42    1.62
   8  -7  -2   53.69    1.87
   8  -7  -2   50.95    1.52
   8  -7  -2   53.23    1.64
   8   7  -1    2.77    0.34
   8   7  -1    2.63    0.31
   8  -7  -1    3.08    0.36
   8  -7  -1    3.38    0.34
   8   7   0   14.13    0.68
   8   7   0   15.09    0.73
   8  -7   0   15.03    0.67
   8  -7   0   14.36    0.72
   8   7   1    0.15    0.12
   8   7   1    0.21    0.11
   8  -7   1    0.06    0.10
   8  -7   1    0.00    0.09
   8   7   2    2.53    0.35
   8   7   2    2.20    0.30
   8  -7   2    2.11    0.31
   8  -7   2    1.94    0.32
   8   7   3    0.23    0.15
   8  -7   3    0.23    0.14
   8  -7   3    0.63    0.21
   8   8  -7    5.69    0.43
  -8  -8   7    4.89    0.49
  -8  -8   7    5.39    0.42
   8   8  -6   -0.01    0.10
  -8  -8   6   -0.02    0.08
  -8  -8   6    0.04    0.10
   8   8  -5    3.33    0.37
  -8  -8   5    3.60    0.39
   8  -8  -5    4.00    0.33
  -8  -8   5    3.62    0.40
   8   8  -4    0.24    0.13
   8  -8  -4    0.49    0.16
   8   8  -3    0.01    0.09
   8  -8  -3    0.22    0.12
   8   8  -2    2.20    0.29
   8  -8  -2    1.89    0.29
   8  -8  -2    2.19    0.26
   8  -8  -2    2.27    0.32
   8   8  -1    0.64    0.17
   8   8  -1    0.93    0.20
   8  -8  -1    0.58    0.17
   8  -8  -1    0.81    0.18
   8   8   0    0.88    0.21
   8   8   0    0.68    0.17
   8  -8   0    0.80    0.20
   8  -8   0    0.63    0.16
   8   8   1    0.32    0.13
   8   8   1    0.58    0.18
   8  -8   1    0.53    0.18
   8  -8   1    0.42    0.15
   8   8   2    1.53    0.25
   8   8   2    1.30    0.26
   8  -8   2    1.45    0.28
   8  -8   2    1.56    0.27
   8   8   3    4.98    0.52
   8  -8   3    4.04    0.44
   8  -8   3    4.79    0.51
   8   9  -7    2.22    0.31
  -8  -9   7    1.71    0.28
  -8  -9   7    2.15    0.33
   8   9  -6    3.58    0.39
  -8  -9   6    4.18    0.44
  -8  -9   6    3.80    0.41
   8   9  -5    1.16    0.22
  -8  -9   5    0.81    0.21
  -8  -9   5    1.16    0.24
   8  -9  -5    1.25    0.22
   8   9  -4    0.76    0.19
   8  -9  -4    0.89    0.19
  -8  -9   4    0.98    0.22
   8   9  -3    0.08    0.09
   8  -9  -3    0.09    0.10
   8   9  -2    3.54    0.38
   8  -9  -2    3.63    0.36
   8  -9  -2    3.32    0.38
   8   9  -1    0.16    0.11
   8   9  -1    0.06    0.08
   8  -9  -1    0.19    0.13
   8  -9  -1    0.01    0.09
   8   9   0    1.24    0.24
   8   9   0    0.71    0.18
   8  -9   0    1.16    0.24
   8  -9   0    1.07    0.20
   8   9   1    7.09    0.50
   8   9   1    7.60    0.48
   8  -9   1    7.02    0.46
   8  -9   1    7.37    0.52
   8   9   2    2.74    0.34
   8   9   2    2.64    0.37
   8  -9   2    3.10    0.40
   8  -9   2    2.79    0.35
   8  -9   3    5.45    0.56
   8  10  -7    1.08    0.23
  -8 -10   7    1.36    0.26
  -8 -10   7    1.16    0.25
   8  10  -6    7.52    0.50
  -8 -10   6    8.07    0.53
  -8 -10   6    6.97    0.50
   8  10  -5    0.26    0.13
  -8 -10   5    0.11    0.11
  -8 -10   5    0.36    0.16
   8  10  -4    7.58    0.50
   8 -10  -4    8.08    0.49
  -8 -10   4    7.08    0.51
   8  10  -3    0.86    0.20
  -8 -10   3    1.13    0.24
   8 -10  -3    0.77    0.20
   8  10  -2    0.44    0.16
   8 -10  -2    0.54    0.17
   8  10  -1    1.14    0.22
   8  10  -1    1.57    0.25
   8 -10  -1    1.27    0.25
   8  10   0    2.32    0.32
   8  10   0    1.95    0.30
   8 -10   0    2.51    0.35
   8  10   1    2.29    0.31
   8  10   1    2.05    0.31
   8 -10   1    2.63    0.37
   8  10   2    6.42    0.49
   8  10   2    6.46    0.45
   8 -10   2    5.37    0.55
   8 -10   2    6.77    0.47
   8  11  -6    1.68    0.29
  -8 -11   6    2.27    0.33
  -8 -11   6    2.23    0.33
   8  11  -5   19.39    0.86
  -8 -11   5   18.57    0.85
  -8 -11   5   19.33    0.89
   8  11  -4    9.95    0.58
  -8 -11   4    9.71    0.61
   8 -11  -4   10.38    0.57
   8  11  -3   12.12    0.65
   8 -11  -3   12.04    0.64
  -8 -11   3   13.09    0.71
   8  11  -2    3.03    0.35
   8 -11  -2    3.22    0.38
   8  11  -1   14.81    0.72
   8 -11  -1   14.24    0.74
   8  11   0    0.15    0.12
   8  11   0    0.17    0.12
   8 -11   0    0.37    0.16
   8  11   1    5.88    0.46
   8  11   1    6.22    0.44
   8 -11   1    6.86    0.52
   8  11   2    0.26    0.15
   8 -11   2    0.50    0.19
   8  12  -6   -0.04    0.10
  -8 -12   6    0.02    0.10
  -8 -12   6   -0.08    0.09
   8  12  -5    0.98    0.23
  -8 -12   5    1.10    0.23
  -8 -12   5    1.12    0.25
   8  12  -4   -0.02    0.11
  -8 -12   4    0.02    0.10
   8 -12  -4    0.00    0.11
   8  12  -3    1.58    0.27
  -8 -12   3    1.04    0.24
   8 -12  -3    0.83    0.20
   8  12  -2    2.82    0.35
   8 -12  -2    2.72    0.36
  -8 -12   2    2.43    0.35
   8  12  -1    0.32    0.14
   8 -12  -1    0.24    0.15
  -8 -12   1    0.35    0.16
   8  12   0    1.04    0.22
   8  12   0    1.32    0.24
   8 -12   0    0.76    0.21
   8  12   1    0.68    0.20
   8  12   1    0.73    0.19
   8 -12   1    0.72    0.22
   8  13  -5    1.11    0.24
  -8 -13   5    0.98    0.23
   8  13  -4    4.39    0.46
  -8 -13   4    4.58    0.47
   8 -13  -4    4.40    0.43
   8  13  -3    0.81    0.20
   8 -13  -3    1.46    0.27
  -8 -13   3    1.08    0.25
   8  13  -2    6.48    0.46
   8 -13  -2    6.60    0.49
  -8 -13   2    6.67    0.50
   8  13  -1    0.19    0.12
   8 -13  -1    0.26    0.15
  -8 -13   1    0.32    0.15
   8  13   0    7.91    0.50
   8  13   0    6.76    0.48
  -8 -13   0    7.53    0.53
   8 -13   0    7.25    0.54
   8  13   1    4.64    0.48
   8  13   1    5.31    0.41
   8 -13   1    6.89    0.54
  -8 -13  -1    5.49    0.52
   8  14  -5    1.72    0.30
  -8 -14   5    1.78    0.30
  -8 -14   5    1.88    0.30
   8  14  -4    2.03    0.32
  -8 -14   4    2.84    0.36
  -8 -14   4    2.25    0.34
   8  14  -3    0.03    0.11
  -8 -14   3    0.38    0.18
   8 -14  -3    0.47    0.17
   8  14  -2    0.13    0.12
  -8 -14   2    0.05    0.11
   8 -14  -2    0.19    0.14
   8  14  -1    2.57    0.34
   8 -14  -1    2.37    0.35
  -8 -14   1    2.29    0.34
   8  14   0    0.13    0.12
   8 -14   0    0.18    0.15
  -8 -14   0    0.17    0.14
   8  15  -4    0.12    0.13
  -8 -15   4   -0.01    0.09
  -8 -15   4   -0.04    0.10
   8  15  -3    3.34    0.40
   8 -15  -3    3.66    0.42
  -8 -15   3    2.54    0.36
   8  15  -2   -0.10    0.08
  -8 -15   2   -0.02    0.10
   8 -15  -2    0.21    0.15
   8  15  -1    6.90    0.49
   8 -15  -1    8.02    0.57
  -8 -15   1    6.29    0.50
   8  15   0    0.09    0.12
  -8 -15   0    0.05    0.12
   8 -15   0   -0.14    0.10
   8  16  -3    2.34    0.34
   8 -16  -3    2.03    0.33
  -8 -16   3    2.01    0.33
   8  16  -2    0.02    0.11
  -8 -16   2    0.22    0.14
   8 -16  -2    0.09    0.13
  -9   0   7    0.05    0.11
   9   0  -6    1.53    0.25
  -9   0   6    1.46    0.25
   9   0  -5    0.06    0.09
   9   0  -4    6.01    0.43
   9   0  -3   -0.06    0.08
   9   0  -2    6.58    0.45
   9   0  -2    5.97    0.43
   9   0  -1    0.01    0.08
   9   0  -1   -0.01    0.08
   9   0   0   17.83    0.81
   9   0   0   17.23    0.82
   9   0   1   -0.08    0.09
   9   0   1    0.05    0.11
   9   0   2   12.48    0.70
   9   0   2   15.02    0.79
   9   1  -7    9.30    0.54
  -9   1   7    9.81    0.58
  -9  -1   7    8.72    0.56
   9   1  -6    1.56    0.26
  -9   1   6    1.68    0.27
  -9  -1   6    2.04    0.29
   9  -1  -6    1.59    0.26
   9   1  -5    0.74    0.18
   9  -1  -5    0.68    0.18
   9   1  -4   -0.03    0.08
   9  -1  -4   -0.18    0.07
   9   1  -3    6.54    0.46
   9  -1  -3    6.91    0.46
   9   1  -2    1.29    0.23
   9   1  -2    1.18    0.23
   9  -1  -2    1.65    0.27
   9  -1  -2    1.32    0.23
   9   1  -1    3.48    0.38
   9   1  -1    3.68    0.40
   9  -1  -1    4.01    0.41
   9  -1  -1    3.46    0.39
   9   1   0    0.36    0.15
   9   1   0    0.51    0.17
   9  -1   0    0.45    0.17
   9  -1   0    0.49    0.17
   9   1   1    7.30    0.50
   9   1   1    7.52    0.53
   9  -1   1    6.67    0.49
   9  -1   1    7.32    0.52
   9   1   2    9.69    0.59
   9   1   2    8.58    0.59
   9  -1   2    9.73    0.62
   9  -1   2    9.32    0.59
  -9   2   7    0.15    0.13
   9   2  -7   -0.01    0.10
  -9  -2   7   -0.03    0.10
  -9   2   6    5.91    0.43
   9   2  -6    6.51    0.45
  -9  -2   6    6.71    0.47
   9  -2  -6    6.98    0.45
   9   2  -5    0.32    0.14
   9  -2  -5    0.22    0.13
   9   2  -4    8.82    0.53
   9  -2  -4    9.60    0.55
   9   2  -3   10.35    0.58
   9  -2  -3   10.68    0.59
   9   2  -2    0.71    0.18
   9   2  -2    0.75    0.19
   9  -2  -2    0.45    0.16
   9  -2  -2    0.50    0.16
   9   2  -1    2.57    0.34
   9   2  -1    2.96    0.36
   9  -2  -1    3.01    0.36
   9  -2  -1    3.02    0.36
   9   2   0    0.24    0.13
   9   2   0    0.41    0.15
   9  -2   0    0.39    0.16
   9  -2   0    0.27    0.14
   9   2   1    4.60    0.46
   9   2   1    4.12    0.45
   9  -2   1    5.04    0.49
   9  -2   1    4.84    0.47
   9   2   2    2.18    0.32
   9   2   2    2.22    0.35
   9  -2   2    1.72    0.30
   9  -2   2    1.97    0.32
   9   3  -7    1.06    0.22
  -9   3   7    0.65    0.18
  -9  -3   7    0.83    0.21
  -9  -3   7    1.23    0.25
  -9   3   6   29.83    1.10
   9   3  -6   29.23    1.10
  -9  -3   6   29.03    1.14
   9  -3  -6   32.10    1.11
   9   3  -5    0.67    0.19
   9  -3  -5    1.06    0.22
   9   3  -4   20.47    0.87
   9  -3  -4   21.39    0.88
   9   3  -3    1.56    0.26
   9  -3  -3    1.04    0.22
   9   3  -2    9.02    0.54
   9   3  -2    9.30    0.55
   9  -3  -2    8.76    0.51
   9  -3  -2    8.41    0.53
   9   3  -1    0.00    0.09
   9   3  -1    0.10    0.11
   9  -3  -1    0.16    0.11
   9  -3  -1    0.22    0.13
   9   3   0    0.78    0.20
   9   3   0    0.62    0.19
   9  -3   0    0.69    0.19
   9  -3   0    0.43    0.16
   9   3   1    0.71    0.19
   9   3   1    0.86    0.22
   9  -3   1    1.16    0.24
   9  -3   1    0.90    0.22
   9   3   2    2.31    0.36
   9   3   2    2.79    0.36
   9  -3   2    2.76    0.37
   9  -3   2    2.15    0.33
  -9   4   7    0.11    0.12
   9   4  -7    0.17    0.12
  -9  -4   7    0.05    0.11
  -9  -4   7    0.05    0.12
   9   4  -6    9.28    0.56
  -9   4   6    9.85    0.54
  -9  -4   6    8.19    0.54
   9  -4  -6   10.04    0.55
   9   4  -5    8.15    0.51
   9  -4  -5    6.89    0.46
   9   4  -4   12.37    0.65
   9  -4  -4   12.02    0.63
   9   4  -3    1.09    0.23
   9  -4  -3    1.28    0.24
   9   4  -2    1.14    0.23
   9   4  -2    0.64    0.17
   9  -4  -2    1.55    0.25
   9  -4  -2    1.31    0.24
   9   4  -1    6.53    0.46
   9   4  -1    6.02    0.45
   9  -4  -1    7.14    0.48
   9  -4  -1    6.63    0.45
   9   4   0    4.50    0.45
   9   4   0    3.96    0.43
   9  -4   0    4.16    0.44
   9  -4   0    4.84    0.40
   9   4   1    1.66    0.29
   9   4   1    2.13    0.31
   9  -4   1    2.11    0.32
   9  -4   1    1.53    0.28
   9   4   2    0.34    0.16
   9   4   2    0.08    0.11
   9  -4   2   -0.06    0.11
   9  -4   2    0.02    0.12
   9   5  -7    8.94    0.55
  -9  -5   7    9.86    0.59
  -9  -5   7    9.76    0.61
  -9   5   6    3.60    0.37
   9   5  -6    3.71    0.40
  -9  -5   6    4.17    0.44
   9   5  -5   -0.02    0.10
   9  -5  -5    0.02    0.10
   9   5  -4   23.20    0.97
   9  -5  -4   25.18    0.98
   9   5  -3    4.42    0.43
   9  -5  -3    4.37    0.43
   9   5  -2    2.08    0.30
   9   5  -2    1.79    0.28
   9  -5  -2    1.99    0.30
   9  -5  -2    1.76    0.26
   9   5  -1    2.57    0.34
   9   5  -1    2.18    0.32
   9  -5  -1    3.05    0.34
   9  -5  -1    2.99    0.37
   9   5   0    1.04    0.23
   9   5   0    1.06    0.23
   9  -5   0    0.75    0.20
   9  -5   0    1.00    0.22
   9   5   1    1.10    0.24
   9   5   1    1.18    0.26
   9  -5   1    1.28    0.26
   9  -5   1    1.32    0.26
   9   5   2    0.43    0.18
   9   5   2    0.61    0.19
   9  -5   2    0.72    0.21
   9  -5   2    0.64    0.20
   9   6  -7    4.89    0.47
  -9  -6   7    4.66    0.49
  -9  -6   7    4.24    0.45
   9   6  -6    0.22    0.14
  -9  -6   6    0.36    0.15
  -9  -6   6    0.18    0.11
   9   6  -5    0.12    0.12
   9  -6  -5    0.08    0.11
   9   6  -4   19.96    0.89
   9  -6  -4   23.11    0.92
   9   6  -3    0.18    0.12
   9  -6  -3    0.19    0.12
   9   6  -2    2.53    0.33
   9  -6  -2    3.49    0.35
   9  -6  -2    2.76    0.35
   9   6  -1    3.82    0.40
   9   6  -1    3.14    0.39
   9  -6  -1    3.73    0.42
   9  -6  -1    4.36    0.36
   9   6   0   12.96    0.71
   9   6   0   11.99    0.66
   9  -6   0   11.80    0.68
   9  -6   0   13.68    0.68
   9   6   1   22.24    1.02
   9   6   1   24.06    0.99
   9  -6   1   22.59    1.01
   9  -6   1   23.82    0.99
   9   6   2   10.63    0.62
   9   6   2   10.67    0.67
   9  -6   2   10.08    0.65
   9  -6   2   11.50    0.66
   9   7  -7    4.34    0.44
  -9  -7   7    5.40    0.52
  -9  -7   7    4.52    0.46
   9   7  -6    0.69    0.20
  -9  -7   6    0.76    0.20
  -9  -7   6    0.79    0.21
   9   7  -5    8.57    0.55
   9  -7  -5    8.72    0.52
   9   7  -4   11.50    0.63
   9  -7  -4   10.33    0.59
   9   7  -3   11.04    0.62
   9  -7  -3   10.75    0.61
   9   7  -2    0.31    0.14
   9  -7  -2    0.49    0.16
   9  -7  -2    0.49    0.17
   9   7  -1   -0.07    0.08
   9   7  -1    0.05    0.10
   9  -7  -1    0.02    0.10
   9  -7  -1   -0.10    0.09
   9   7   0   10.17    0.62
   9   7   0    9.66    0.58
   9  -7   0   10.50    0.64
   9  -7   0    9.54    0.56
   9   7   1    0.12    0.13
   9   7   1    0.02    0.10
   9  -7   1    0.18    0.13
   9  -7   1   -0.06    0.10
   9   7   2    3.87    0.47
   9   7   2    5.16    0.42
   9  -7   2    3.08    0.39
   9  -7   2    3.96    0.47
   9   8  -6    0.12    0.12
  -9  -8   6    0.31    0.15
  -9  -8   6    0.14    0.12
   9   8  -5    5.43    0.43
  -9  -8   5    5.13    0.52
   9  -8  -5    5.94    0.43
   9   8  -4    0.15    0.13
   9  -8  -4    0.05    0.12
   9   8  -3    0.20    0.13
   9  -8  -3    0.08    0.12
   9   8  -2    0.40    0.15
   9  -8  -2    0.27    0.16
   9   8  -1    1.04    0.22
   9   8  -1    0.91    0.22
   9  -8  -1    1.12    0.24
   9  -8  -1    1.18    0.22
   9   8   0    1.03    0.22
   9   8   0    0.83    0.21
   9  -8   0    1.30    0.24
   9  -8   0    1.00    0.25
   9   8   1    4.20    0.48
   9   8   1    5.33    0.42
   9  -8   1    4.55    0.46
   9  -8   1    5.39    0.55
   9   9  -6    0.28    0.16
  -9  -9   6    0.36    0.16
  -9  -9   6    0.48    0.18
   9   9  -5    2.64    0.35
   9  -9  -5    2.96    0.35
  -9  -9   5    2.47    0.36
   9   9  -4    6.96    0.50
   9  -9  -4    8.08    0.51
   9   9  -3    2.97    0.37
   9  -9  -3    3.43    0.40
   9   9  -2    3.47    0.40
   9  -9  -2    3.64    0.42
   9   9  -1    9.77    0.59
   9   9  -1   11.00    0.63
   9  -9  -1   10.06    0.63
   9   9   0    2.34    0.34
   9   9   0    1.94    0.30
   9  -9   0    1.64    0.30
   9   9   1    0.88    0.23
   9   9   1    0.95    0.22
   9  -9   1    1.32    0.26
   9  -9   1    0.95    0.25
   9  10  -6    0.67    0.21
  -9 -10   6    0.67    0.20
  -9 -10   6    0.41    0.18
   9  10  -5    0.62    0.19
  -9 -10   5    0.71    0.21
   9  10  -4   10.25    0.62
   9 -10  -4   11.23    0.63
  -9 -10   4   11.26    0.68
   9  10  -3    0.10    0.10
   9 -10  -3   -0.03    0.10
   9  10  -2    5.80    0.44
   9 -10  -2    5.00    0.50
   9  10  -1    0.77    0.21
   9  10  -1    0.39    0.16
   9 -10  -1    0.26    0.15
   9  10   0    6.78    0.51
   9  10   0    6.83    0.49
   9 -10   0    7.03    0.54
   9  10   1    1.07    0.25
   9  10   1    1.14    0.24
   9 -10   1    1.50    0.31
   9  11  -5    0.18    0.15
  -9 -11   5    0.02    0.11
  -9 -11   5    0.07    0.12
   9  11  -4   10.02    0.62
  -9 -11   4   10.68    0.67
   9 -11  -4   10.04    0.60
   9  11  -3    0.28    0.14
   9 -11  -3    0.63    0.19
  -9 -11   3    0.16    0.14
   9  11  -2    4.92    0.48
   9 -11  -2    5.43    0.53
   9  11  -1    0.53    0.17
   9 -11  -1    0.33    0.18
   9  11   0    1.87    0.31
   9  11   0    1.78    0.32
   9 -11   0    2.11    0.35
   9  12  -5    0.11    0.13
  -9 -12   5    0.02    0.11
   9  12  -4    5.58    0.45
   9 -12  -4    5.37    0.44
  -9 -12   4    4.62    0.50
   9  12  -3    2.39    0.35
   9 -12  -3    3.26    0.41
  -9 -12   3    2.44    0.37
   9  12  -2    1.59    0.29
   9 -12  -2    1.62    0.31
  -9 -12   2    1.66    0.31
   9  12  -1   16.44    0.80
   9 -12  -1   16.59    0.86
   9  13  -4    2.07    0.33
  -9 -13   4    2.00    0.34
   9 -13  -4    2.37    0.34
   9  13  -3    7.21    0.52
  -9 -13   3    6.93    0.54
   9 -13  -3    7.97    0.55
   9  13  -2    0.13    0.13
   9 -13  -2    0.09    0.13
  -9 -13   2    0.24    0.17
   9  13  -1    0.01    0.11
   9 -13  -1    0.01    0.13
  10   0  -6    8.01    0.53
 -10   0   6    8.17    0.54
  10   0  -5   -0.05    0.10
  10   0  -4    4.87    0.48
  10   0  -3   -0.07    0.08
  10   0  -2    2.76    0.36
  10   0  -2    3.26    0.39
  10   0  -1   -0.02    0.09
  10   0  -1   -0.01    0.12
  10   0   0    0.06    0.13
  10   0   0   -0.07    0.10
  10   0   1    0.02    0.11
  10   0   1    0.06    0.13
 -10   1   6    0.09    0.11
  10   1  -6    0.14    0.13
 -10  -1   6   -0.03    0.10
  10  -1  -6   -0.06    0.11
  10   1  -5    0.35    0.15
  10  -1  -5    0.25    0.15
  10   1  -4    0.33    0.16
  10  -1  -4    0.40    0.17
  10   1  -3    0.15    0.12
  10  -1  -3   -0.03    0.10
  10   1  -2    0.07    0.11
  10   1  -2   -0.09    0.08
  10  -1  -2    0.10    0.12
  10  -1  -2   -0.04    0.08
  10   1  -1    4.18    0.45
  10   1  -1    4.65    0.49
  10  -1  -1    4.04    0.44
  10  -1  -1    3.40    0.41
  10   1   0   -0.09    0.09
  10   1   0   -0.03    0.10
  10  -1   0    0.02    0.11
  10  -1   0    0.11    0.12
  10   1   1    5.75    0.47
  10   1   1    4.94    0.53
  10  -1   1    4.68    0.49
  10  -1   1    4.47    0.50
 -10   2   6    1.51    0.27
  10   2  -6    1.11    0.24
 -10  -2   6    1.03    0.24
  10  -2  -6    1.40    0.26
  10   2  -5    8.18    0.54
  10  -2  -5    9.91    0.59
  10   2  -4    0.73    0.20
  10  -2  -4    1.03    0.24
  10   2  -3    5.69    0.45
  10  -2  -3    5.71    0.45
  10   2  -2    2.90    0.37
  10   2  -2    3.56    0.42
  10  -2  -2    3.65    0.40
  10  -2  -2    3.78    0.43
  10   2  -1    7.87    0.54
  10   2  -1    8.24    0.56
  10  -2  -1    8.18    0.54
  10  -2  -1    8.78    0.58
  10   2   0    7.53    0.54
  10   2   0    7.42    0.55
  10  -2   0    8.42    0.57
  10  -2   0    7.65    0.55
  10   2   1    1.94    0.32
  10   2   1    2.94    0.41
  10  -2   1    2.67    0.39
  10  -2   1    2.28    0.36
  10   3  -6    0.50    0.18
 -10   3   6    0.32    0.14
  10  -3  -6    0.51    0.19
 -10  -3   6    0.71    0.21
  10   3  -5    0.28    0.15
  10  -3  -5    0.50    0.18
  10   3  -4    1.00    0.24
  10  -3  -4    0.42    0.17
  10   3  -3    0.84    0.21
  10  -3  -3    0.82    0.21
  10   3  -2    3.56    0.41
  10   3  -2    3.71    0.42
  10  -3  -2    3.80    0.41
  10  -3  -2    3.17    0.39
  10   3  -1    2.75    0.37
  10   3  -1    2.07    0.33
  10  -3  -1    3.30    0.40
  10  -3  -1    3.23    0.39
  10   3   0    0.20    0.16
  10   3   0    0.15    0.12
  10  -3   0    0.03    0.11
  10  -3   0    0.04    0.11
  10   4  -6    9.75    0.60
 -10   4   6    9.34    0.56
 -10  -4   6    9.56    0.61
  10  -4  -6   10.08    0.59
  10   4  -5    3.24    0.39
  10  -4  -5    2.84    0.36
  10   4  -4    2.83    0.37
  10  -4  -4    2.73    0.36
  10   4  -3    1.53    0.27
  10  -4  -3    1.64    0.30
  10   4  -2    4.96    0.49
  10   4  -2    6.20    0.47
  10  -4  -2    5.88    0.44
  10  -4  -2    6.32    0.48
  10   4  -1    2.69    0.36
  10   4  -1    2.92    0.39
  10  -4  -1    2.17    0.34
  10  -4  -1    2.52    0.35
  10   4   0    0.40    0.17
  10   4   0    0.33    0.16
  10  -4   0    0.27    0.15
  10  -4   0    0.12    0.14
  10   5  -6    5.68    0.46
 -10  -5   6    5.45    0.53
  10   5  -5    0.71    0.21
  10  -5  -5    0.75    0.21
  10   5  -4    0.01    0.10
  10  -5  -4    0.06    0.11
  10   5  -3    0.33    0.15
  10  -5  -3    0.60    0.20
  10   5  -2    1.51    0.27
  10  -5  -2    1.03    0.22
  10  -5  -2    1.04    0.24
  10   5  -1    0.12    0.13
  10   5  -1    0.30    0.16
  10  -5  -1    0.17    0.14
  10  -5  -1    0.23    0.16
  10   5   0    5.07    0.50
  10   5   0    5.40    0.54
  10  -5   0    4.32    0.49
  10  -5   0    4.80    0.49
  10   6  -5    0.06    0.12
  10  -6  -5    0.09    0.12
  10   6  -4    1.05    0.24
  10  -6  -4    1.42    0.27
  10   6  -3    0.33    0.15
  10  -6  -3    0.62    0.20
  10   6  -2    7.88    0.54
  10  -6  -2    8.35    0.52
  10  -6  -2    8.23    0.56
  10   6  -1    9.02    0.61
  10   6  -1    9.95    0.61
  10  -6  -1   10.19    0.60
  10  -6  -1   10.79    0.66
  10   6   0    5.10    0.50
  10   6   0    5.73    0.56
  10  -6   0    5.30    0.54
  10  -6   0    5.46    0.44
  10   7  -5    1.74    0.30
  10  -7  -5    1.62    0.29
  10   7  -4    1.07    0.24
  10  -7  -4    1.49    0.28
  10   7  -3    0.79    0.21
  10  -7  -3    0.91    0.23
  10   7  -2   21.79    0.98
  10  -7  -2   22.14    0.91
  10  -7  -2   23.06    1.02
  10   7  -1    0.12    0.13
  10   7  -1   -0.01    0.11
  10  -7  -1    0.11    0.14
  10  -7  -1   -0.07    0.10
  10   8  -5    1.35    0.27
 -10  -8   5    1.16    0.27
  10  -8  -5    1.40    0.28
  10   8  -4    1.44    0.28
  10  -8  -4    1.49    0.27
  10   8  -3    5.37    0.53
  10  -8  -3    6.08    0.48
  10   8  -2    0.85    0.22
  10  -8  -2    1.21    0.26
  10   8  -1   12.10    0.71
  10   8  -1   12.16    0.70
  10  -8  -1   12.52    0.74
  10   9  -4    0.58    0.19
  10  -9  -4    1.07    0.25
  10   9  -3    0.56    0.19
  10  -9  -3    0.55    0.21
  10   9  -2    9.87    0.63
  10  -9  -2    9.63    0.63
  11   0  -4    0.15    0.15
  11   0  -3   -0.09    0.10
  11   1  -3    0.37    0.17
  11  -1  -3    0.53    0.20
  11   2  -3    5.14    0.53
  11  -2  -3    4.43    0.50
   0   0   0    0.00    0.00
;
_shelx_hkl_checksum     7219
_shelx_res_file
;
    4pyH2CHDA.res created by SHELXL-2014/7
TITL 4pyH2CHDA in P2(1)/c
CELL 0.71073   8.2739  17.4955   7.2365  90.000 108.756  90.000
ZERR    2.00   0.0002   0.0005   0.0002   0.000   0.001   0.000
LATT 1
SYMM -X, 0.5+Y, 0.5-Z
SFAC C  H  N  Cl O
UNIT 36  60  8  4  4
SIZE 0.28 0.38 0.45
TEMP -100
L.S. 4
ACTA
BOND $H
CONF
FMAP 2
PLAN 20
EQIV $1 x, y, z-1
EQIV $2 -x, -y+1, -z+2
EQIV $3 x-1, y, z-1
EQIV $4 x, -y+1/2, z-1/2
EQIV $5 x+1, y, z
HTAB N1 O1W
HTAB N1 Cl1
HTAB C4 Cl1_$1
HTAB C4 Cl1_$2
HTAB C7 Cl1_$3
HTAB O1W Cl1_$4
HTAB O1W N2_$5
WGHT    0.044300    0.343200
FVAR       0.22366
CL1   4    0.162350    0.401349    1.276142    11.00000    0.02915    0.02300 =
         0.02559    0.00199    0.01200    0.00706
N1    3    0.213352    0.397976    0.867848    11.00000    0.01288    0.01587 =
         0.01934   -0.00079    0.00402   -0.00181
H1NA  2    0.242786    0.352851    0.836275    11.00000    0.02892
H1NB  2    0.198134    0.395598    0.992715    11.00000    0.02652
N2    3   -0.387251    0.281638    0.674069    11.00000    0.01762    0.03109 =
         0.02606   -0.00288    0.00733   -0.00602
C1    1    0.481036    0.582538    0.967336    11.00000    0.01529    0.01436 =
         0.02604   -0.00015    0.00266   -0.00043
AFIX  23
H1A   2    0.501592    0.588172    0.840598    11.00000   -1.20000
H1B   2    0.458152    0.633936    1.010505    11.00000   -1.20000
AFIX   0
C2    1    0.325202    0.531309    0.941084    11.00000    0.01305    0.01561 =
         0.02747   -0.00169    0.00424    0.00003
AFIX  23
H2A   2    0.298142    0.529248    1.064676    11.00000   -1.20000
H2B   2    0.225351    0.553034    0.839023    11.00000   -1.20000
AFIX   0
C3    1    0.360226    0.450889    0.882720    11.00000    0.01291    0.01577 =
         0.01972   -0.00089    0.00487   -0.00247
AFIX  13
H3    2    0.379114    0.453182    0.753109    11.00000   -1.20000
AFIX   0
C4    1    0.051692    0.421377    0.717761    11.00000    0.01375    0.02077 =
         0.02138    0.00272    0.00207   -0.00159
AFIX  23
H4A   2    0.068825    0.421746    0.588519    11.00000   -1.20000
H4B   2    0.023285    0.474140    0.746012    11.00000   -1.20000
AFIX   0
C5    1   -0.096257    0.369831    0.708647    11.00000    0.01541    0.02037 =
         0.01608   -0.00440    0.00523   -0.00220
C6    1   -0.259442    0.396239    0.605078    11.00000    0.01858    0.02008 =
         0.02019   -0.00241    0.00397    0.00067
AFIX  43
H6    2   -0.274274    0.445079    0.544551    11.00000   -1.20000
AFIX   0
C7    1   -0.399208    0.350700    0.591387    11.00000    0.01474    0.02878 =
         0.02370   -0.00510    0.00441    0.00046
AFIX  43
H7    2   -0.509360    0.369364    0.519647    11.00000   -1.20000
AFIX   0
C8    1   -0.230282    0.256617    0.771170    11.00000    0.02264    0.02692 =
         0.02719    0.00405    0.00676   -0.00534
AFIX  43
H8    2   -0.219143    0.207340    0.829076    11.00000   -1.20000
AFIX   0
C9    1   -0.082463    0.298213    0.792632    11.00000    0.01582    0.02512 =
         0.02338    0.00296    0.00336   -0.00150
AFIX  43
H9    2    0.026143    0.277800    0.863753    11.00000   -1.20000
AFIX   0
O1W   5    0.286819    0.263719    0.715239    11.00000    0.02323    0.01817 =
         0.04183    0.00005    0.01553   -0.00166
H1WA  2    0.263048    0.223382    0.743435    11.00000    0.04293
H1WB  2    0.387835    0.257615    0.706733    11.00000    0.05577
HKLF 4
REM  4pyH2CHDA in P2(1)/c
REM R1 =  0.0339 for    2199 Fo > 4sig(Fo)  and  0.0385 for all    2475 data
REM    134 parameters refined using      0 restraints
END
WGHT      0.0431      0.3492
REM Highest difference peak  0.334,  deepest hole -0.275,  1-sigma level  0.071
Q1    1   0.3518  0.4886  0.9233  11.00000  0.05    0.33
Q2    1   0.5589  0.5631  1.0372  11.00000  0.05    0.28
Q3    1   0.4094  0.5499  0.9506  11.00000  0.05    0.27
Q4    1  -0.1526  0.2816  0.7852  11.00000  0.05    0.24
Q5    1  -0.0236  0.3922  0.7075  11.00000  0.05    0.23
Q6    1  -0.3247  0.3705  0.5913  11.00000  0.05    0.22
Q7    1   0.0269  0.3506  0.5570  11.00000  0.05    0.22
Q8    1   0.4261  0.3340  0.7036  11.00000  0.05    0.21
Q9    1   0.0930  0.3526  0.5759  11.00000  0.05    0.20
Q10   1  -0.3097  0.2830  0.7433  11.00000  0.05    0.20
Q11   1  -0.0335  0.3452  0.4453  11.00000  0.05    0.20
Q12   1   0.2246  0.3127  0.6676  11.00000  0.05    0.20
Q13   1   0.0732  0.4881  1.0308  11.00000  0.05    0.20
Q14   1  -0.1024  0.3422  0.7985  11.00000  0.05    0.19
Q15   1  -0.1811  0.3800  0.6650  11.00000  0.05    0.19
Q16   1   0.3251  0.5124  1.1432  11.00000  0.05    0.18
Q17   1  -0.0966  0.1640  0.9817  11.00000  0.05    0.18
Q18   1  -0.4631  0.2599  0.6756  11.00000  0.05    0.18
Q19   1  -0.3852  0.3204  0.6649  11.00000  0.05    0.18
Q20   1   0.1582  0.3094  0.5678  11.00000  0.05    0.18
;
_shelx_res_checksum     32820
data_New_Global_Publ_Block
_journal_date_recd_electronic     2016-09-14
_journal_date_accepted     2016-09-15
_journal_name_full     'Acta Crystallographica, Section E'
_journal_year     2016
_journal_volume     72
_journal_issue     10
_journal_page_first     1453
_journal_page_last     1455
_journal_paper_category     GO
_journal_paper_doi     10.1107/S2056989016014626
_journal_coeditor_code     SJ5507
loop_
    _publ_contact_author_name
    _publ_contact_author_address
    _publ_contact_author_email
    _publ_contact_author_fax
    _publ_contact_author_phone
    'Park, Ki-Min'
;
Research institute of Natural Science, Gyeongsang National University,
Jinju 52828, Republic of Korea
;
 'kmpark@gnu.ac.kr' '+82-55-753-7614' '+82-55-772-2788'
    'Kang, Donghyun'
;
Department of Science Education, Kyungnam University, Changwon 51767,
Republic of Korea
;
 'dh2232@kyungnam.ac.kr' '+82-55-753-7614' '+82-55-772-2789'
_publ_section_title
;
Crystal structure of
<i>N</i>,<i>N</i>'-bis(pyridin-4-ylmethyl)cyclohexane-1,4-diammonium dichloride
dihydrate
;
loop_
    _publ_author_name
    _publ_author_footnote
    _publ_author_address
    'Moon, Suk-Hee' .
;
Department of Food and Nutrition,
Kyungnam College of Information and Technology,
Busan 47011, Republic of Korea
;
    'Kang, Donghyun' .
;
Department of Science Education, Kyungnam University, Changwon 51767,
Republic of Korea
;
    'Park, Ki-Min' .
;
Research institute of Natural Science, Gyeongsang National University,
Jinju 52828, Republic of Korea
;
_publ_section_synopsis
;
In the title salt, C~18~H~26~N~4~^2+^2\\cdotCl^-^\\cdot2H~2~O, the
<i>N</i>,<i>N</i>-bis(pyridin-4-ylmethyl)cyclohexane-1,4-diammonium dication
lies on a crystallographic inversion center, and the central cyclohexyl ring
adopts a chair conformation. In the crystal, dications, anions and solvent
water molecules are connected <i>via</i> N/C/O---H...Cl and N---H...O hydrogen
bonds and C---H...\p interactions, forming a three-dimensional network.
;
