# Supplementary material for: Crystal structure of N,N′-bis­(pyridin-4-ylmeth­yl)cyclo­hexane-1,4-di­ammonium dichloride dihydrate
Source: Acta Crystallogr E Crystallogr Commun. 2016 Sep 23;72(Pt 10):1453–5. doi: 10.1107/S2056989016014626 (PMC5050774; doi:10.1107/S2056989016014626)
Supplement: Supplementary file 2 [file e-72-01453-Isup2.hkl]

data_I                                                                          
_shelx_title ' 4pyH2CHDA in P2(1)/c'                                            
_shelx_refln_list_code          4                                               
_shelx_F_calc_maximum      168.68                                               
_exptl_crystal_F_000       432.00                                               
_reflns_d_resolution_high  0.7479                                               
                                                                                
loop_                                                                           
 _space_group_symop_operation_xyz                                               
 'x, y, z'                                                                      
 '-x, y+1/2, -z+1/2'                                                            
 '-x, -y, -z'                                                                   
 'x, -y-1/2, z-1/2'                                                             
                                                                                
_cell_length_a     8.2739                                                       
_cell_length_b    17.4955                                                       
_cell_length_c     7.2365                                                       
_cell_angle_alpha  90.000                                                       
_cell_angle_beta  108.756                                                       
_cell_angle_gamma  90.000                                                       
                                                                                
_shelx_F_squared_multiplier     1.000                                           
                                                                                
loop_                                                                           
 _refln_index_h                                                                 
 _refln_index_k                                                                 
 _refln_index_l                                                                 
 _refln_F_squared_calc                                                          
 _refln_F_squared_meas                                                          
 _refln_F_squared_sigma                                                         
 _refln_observed_status                                                         
   1   0   0         12.61         10.01         0.46 o                         
   2   0   0       4148.05       3863.98        51.45 o                         
   3   0   0        187.56        173.77         2.78 o                         
   4   0   0         92.16         93.19         1.78 o                         
   5   0   0         21.12         19.92         1.49 o                         
   6   0   0          0.46          2.42         0.84 o                         
   7   0   0        131.80        124.90         4.24 o                         
   8   0   0          1.65          3.47         1.54 o                         
   9   0   0        349.69        350.59        11.52 o                         
  10   0   0          0.14         -0.27         1.58 o                         
   1   1   0         15.86         23.90         0.77 o                         
   2   1   0       1049.37       1094.38         8.92 o                         
   3   1   0       1767.25       1883.96        13.20 o                         
   4   1   0         12.35         11.66         0.56 o                         
   5   1   0        356.24        339.64         4.07 o                         
   6   1   0         86.91         87.02         2.68 o                         
   7   1   0        924.79        877.12        10.40 o                         
   8   1   0        297.10        280.36         6.67 o                         
   9   1   0         10.15          8.99         1.64 o                         
  10   1   0          0.02         -0.10         1.03 o                         
   1   2   0         10.09         10.20         0.36 o                         
   2   2   0        167.88        158.53         1.62 o                         
   3   2   0        184.64        168.93         1.91 o                         
   4   2   0         30.99         34.29         0.87 o                         
   5   2   0          0.11          0.73         0.29 o                         
   6   2   0       1114.84       1082.80        12.71 o                         
   7   2   0         28.33         29.22         1.76 o                         
   8   2   0         39.81         42.48         2.89 o                         
   9   2   0          6.87          6.44         1.44 o                         
  10   2   0        147.93        155.13         5.52 o                         
   1   3   0       3142.20       3059.63        31.30 o                         
   2   3   0       5010.10       4760.12        37.01 o                         
   3   3   0        843.54        942.72         7.69 o                         
   4   3   0       2084.26       2078.31        16.65 o                         
   5   3   0        832.68        808.31         8.56 o                         
   6   3   0       1933.13       1850.30        19.54 o                         
   7   3   0        108.84        109.08         2.94 o                         
   8   3   0         26.97         23.14         2.16 o                         
   9   3   0         10.87         12.63         1.83 o                         
  10   3   0          3.68          1.91         1.21 o                         
   0   4   0       1923.26       1906.66        31.24 o                         
   1   4   0       1610.84       1666.05        15.25 o                         
   2   4   0        297.55        317.49         3.45 o                         
   3   4   0       5993.84       6019.23        55.14 o                         
   4   4   0        109.95        101.99         1.84 o                         
   5   4   0        148.45        147.00         2.75 o                         
   6   4   0         67.62         64.72         2.72 o                         
   7   4   0         12.54         10.98         1.11 o                         
   8   4   0          0.45          1.58         0.93 o                         
   9   4   0         91.74         88.15         4.29 o                         
  10   4   0          7.15          5.45         1.54 o                         
   1   5   0        288.85        311.98         3.47 o                         
   2   5   0         29.41         27.28         0.75 o                         
   3   5   0        863.34        932.20         8.12 o                         
   4   5   0        346.09        401.72         4.41 o                         
   5   5   0          0.03          1.09         0.35 o                         
   6   5   0          0.40          0.54         0.52 o                         
   7   5   0         33.09         27.51         2.38 o                         
   8   5   0        125.54        121.32         4.21 o                         
   9   5   0         15.08         19.31         2.19 o                         
  10   5   0         88.81         98.02         5.04 o                         
   0   6   0      16229.27      11759.87       620.38 o                         
   1   6   0        313.22        311.64         3.55 o                         
   2   6   0       1888.66       1828.80        15.71 o                         
   3   6   0       1322.49       1397.16        12.18 o                         
   4   6   0        517.85        580.43         6.51 o                         
   5   6   0         35.98         43.72         1.48 o                         
   6   6   0        210.49        205.33         4.21 o                         
   7   6   0          1.06          0.79         0.66 o                         
   8   6   0          0.02          1.40         0.89 o                         
   9   6   0        239.30        252.61         8.22 o                         
  10   6   0         94.81        107.89         5.03 o                         
   1   7   0       2755.72       2700.55        30.23 o                         
   2   7   0       1220.15       1225.53        10.94 o                         
   3   7   0         36.74         33.82         1.03 o                         
   4   7   0        125.35        118.12         2.28 o                         
   5   7   0        491.68        494.37         6.42 o                         
   6   7   0         40.28         43.80         2.53 o                         
   7   7   0        639.56        590.63         9.54 o                         
   8   7   0        286.82        293.06         6.98 o                         
   9   7   0        183.29        198.74         5.97 o                         
   0   8   0        927.43        941.90        14.25 o                         
   1   8   0         27.50         38.11         1.16 o                         
   2   8   0       1517.75       1528.94        13.45 o                         
   3   8   0        174.58        170.78         2.83 o                         
   4   8   0         61.94         66.19         1.69 o                         
   5   8   0          0.01          0.87         0.42 o                         
   6   8   0         46.23         31.08         1.82 o                         
   7   8   0        179.27        163.95         4.97 o                         
   8   8   0         15.47         14.76         1.81 o                         
   9   8   0         14.00         21.06         2.28 o                         
   1   9   0        972.64       1037.47        13.63 o                         
   2   9   0        863.59        828.92         8.99 o                         
   3   9   0         29.41         30.52         1.10 o                         
   4   9   0        243.24        259.44         4.06 o                         
   5   9   0        203.22        204.76         3.87 o                         
   6   9   0        229.36        194.85         4.14 o                         
   7   9   0         93.97         93.14         5.98 o                         
   8   9   0         23.52         20.85         2.10 o                         
   9   9   0         34.88         39.66         3.60 o                         
   0  10   0        841.37        800.00        12.61 o                         
   1  10   0       1388.01       1460.66        18.81 o                         
   2  10   0         27.60         37.33         1.17 o                         
   3  10   0       2498.18       2476.30        22.59 o                         
   4  10   0          2.17          2.43         0.50 o                         
   5  10   0         44.78         45.33         1.81 o                         
   6  10   0        163.28        183.49         4.90 o                         
   7  10   0         20.72         20.49         1.96 o                         
   8  10   0         46.01         45.10         3.71 o                         
   9  10   0        119.64        137.42         5.91 o                         
   1  11   0          4.96         10.02         0.76 o                         
   2  11   0        285.83        294.08         4.40 o                         
   3  11   0         86.87         87.08         2.39 o                         
   4  11   0       1625.12       1598.79        15.58 o                         
   5  11   0        105.88        109.99         2.90 o                         
   6  11   0         14.79         18.95         2.06 o                         
   7  11   0         18.50         12.13         2.81 o                         
   8  11   0          5.88          4.34         1.50 o                         
   9  11   0         38.07         38.33         3.76 o                         
   0  12   0         61.13         54.56         1.93 o                         
   1  12   0         14.61         12.32         1.06 o                         
   2  12   0         35.71         30.73         1.98 o                         
   3  12   0        537.79        530.64         7.58 o                         
   4  12   0        587.61        574.31         7.51 o                         
   5  12   0         51.31         44.37         2.74 o                         
   6  12   0         83.26         83.73         2.86 o                         
   7  12   0         28.97         31.95         2.64 o                         
   8  12   0         22.21         21.31         2.76 o                         
   1  13   0        797.19        845.96        12.19 o                         
   2  13   0       1118.68       1101.11        16.19 o                         
   3  13   0        236.72        246.38         6.54 o                         
   4  13   0        307.17        294.76         5.29 o                         
   5  13   0        186.11        201.20         4.63 o                         
   6  13   0          1.53          1.67         1.23 o                         
   7  13   0         16.27         18.04         2.04 o                         
   8  13   0        136.64        147.41         5.11 o                         
   0  14   0        501.13        484.48        12.09 o                         
   1  14   0         85.92        109.64         3.90 o                         
   2  14   0       1693.23       1626.13        26.22 o                         
   3  14   0        188.28        179.87         6.46 o                         
   4  14   0         20.62         18.20         1.82 o                         
   5  14   0          7.99          9.82         1.84 o                         
   6  14   0        276.36        281.19         6.91 o                         
   7  14   0         62.15         60.02         4.16 o                         
   8  14   0          2.80          3.16         1.56 o                         
   1  15   0         21.47         19.52         1.73 o                         
   2  15   0        642.23        635.62        12.50 o                         
   3  15   0        173.51        175.36         5.52 o                         
   4  15   0          8.29          6.97         1.70 o                         
   5  15   0        100.40         98.99         8.07 o                         
   6  15   0          0.48          0.70         1.07 o                         
   7  15   0         26.28         22.06         2.71 o                         
   8  15   0          1.69         -0.17         1.36 o                         
   0  16   0       1028.42        973.67        21.49 o                         
   1  16   0         11.13          5.96         1.17 o                         
   2  16   0        124.17        117.87         4.43 o                         
   3  16   0        129.22        140.77         7.10 o                         
   4  16   0         65.51         60.17         5.30 o                         
   5  16   0        164.63        171.68         6.12 o                         
   6  16   0        254.03        260.18         9.05 o                         
   7  16   0         25.64         32.79         5.42 o                         
   1  17   0        404.00        377.11        10.58 o                         
   2  17   0        552.64        551.15        13.92 o                         
   3  17   0          2.74          0.43         1.60 o                         
   4  17   0        278.22        290.84        17.19 o                         
   5  17   0        211.14        220.40        12.89 o                         
   6  17   0          2.03          0.16         1.73 o                         
   7  17   0         41.04         42.71         3.93 o                         
   0  18   0         46.43         37.78         5.00 o                         
   1  18   0          5.03          7.67         1.82 o                         
   2  18   0        128.49        121.22         5.71 o                         
   3  18   0          0.31          0.29         1.90 o                         
   4  18   0         45.60         48.69         4.55 o                         
   5  18   0        129.10        143.74         7.30 o                         
   6  18   0          0.09         -1.33         1.33 o                         
   1  19   0         44.87         53.10         4.45 o                         
   2  19   0         71.68         77.73         4.99 o                         
   3  19   0          0.96          0.36         1.36 o                         
   4  19   0        125.37        131.69         6.48 o                         
   5  19   0        167.47        177.09         7.82 o                         
   6  19   0         13.11         13.19         4.60 o                         
   0  20   0        431.73        433.77        17.79 o                         
   1  20   0         42.43         44.19         7.60 o                         
   2  20   0        329.24        313.69        10.30 o                         
   3  20   0        242.71        253.19         9.39 o                         
   4  20   0         46.51         42.44         4.46 o                         
   5  20   0        209.09        221.15         9.02 o                         
   1  21   0         28.62         33.53         4.40 o                         
   2  21   0          5.08          2.84         1.90 o                         
   3  21   0         10.94          9.25         2.48 o                         
   4  21   0         41.21         36.74         4.21 o                         
   0  22   0         71.87         58.97         7.40 o                         
   1  22   0          3.70          8.69         2.47 o                         
   2  22   0          3.80          2.94         2.02 o                         
   3  22   0         23.63         28.89         3.87 o                         
   1  23   0        331.80        357.00        12.15 o                         
 -10   1   1         75.42         81.19         4.45 o                         
  -9   1   1         73.61         73.15         3.94 o                         
  -8   1   1        206.68        199.95         4.94 o                         
  -7   1   1        360.03        355.13         6.09 o                         
  -6   1   1          0.52          1.80         0.52 o                         
  -5   1   1        907.06        869.95        10.55 o                         
  -4   1   1        468.28        479.04         4.37 o                         
  -3   1   1        135.76        151.33         2.23 o                         
  -2   1   1       1987.51       2141.16        16.89 o                         
  -1   1   1         84.08         57.34         1.07 o                         
   0   1   1        912.91        880.79         9.22 o                         
   1   1   1       2950.50       3169.60        23.93 o                         
   2   1   1       1881.74       1912.10        13.76 o                         
   3   1   1         30.36         35.02         0.72 o                         
   4   1   1        826.65        816.36         6.95 o                         
   5   1   1        179.73        180.01         2.54 o                         
   6   1   1       1026.06        994.85        11.34 o                         
   7   1   1        110.12        104.96         3.15 o                         
   8   1   1        266.94        266.98         6.66 o                         
   9   1   1        136.63        143.93         5.09 o                         
  10   1   1         89.74        100.63         4.99 o                         
 -10   2   1        172.21        165.17         5.54 o                         
  -9   2   1         52.23         57.84         3.54 o                         
  -8   2   1         56.80         63.88         3.15 o                         
  -7   2   1       2055.42       1968.25        24.04 o                         
  -6   2   1        919.51        856.42        10.86 o                         
  -5   2   1         11.44         11.59         0.64 o                         
  -4   2   1         23.34         16.28         0.67 o                         
  -3   2   1       1919.81       1961.21        15.34 o                         
  -2   2   1          3.50          1.71         0.79 o                         
  -1   2   1       1442.62       1332.83        12.16 o                         
   0   2   1       2604.85       2400.39        21.82 o                         
   1   2   1        999.06       1027.21         8.07 o                         
   2   2   1        882.50        916.24         7.59 o                         
   3   2   1       3428.37       3458.97        25.46 o                         
   4   2   1        254.74        218.38         2.66 o                         
   5   2   1        101.17         93.08         1.73 o                         
   6   2   1       2906.23       2791.29        26.72 o                         
   7   2   1         16.26         16.55         1.47 o                         
   8   2   1          7.31          5.96         1.36 o                         
   9   2   1         92.34         93.06         4.67 o                         
  10   2   1         47.97         48.91         4.01 o                         
 -10   3   1         55.89         57.10         4.93 o                         
  -9   3   1          1.97          2.19         1.07 o                         
  -8   3   1          7.42          7.28         1.19 o                         
  -7   3   1         83.11         71.62         3.40 o                         
  -6   3   1          5.68          5.75         0.61 o                         
  -5   3   1        143.24        157.71         2.58 o                         
  -4   3   1        499.19        592.90         5.29 o                         
  -3   3   1        483.75        509.16         4.93 o                         
  -2   3   1        223.86        261.61         3.14 o                         
  -1   3   1       6102.82       5220.75        93.21 o                         
   0   3   1       2213.50       2300.57        20.35 o                         
   1   3   1        171.12        194.74         2.00 o                         
   2   3   1          0.30          2.18         0.27 o                         
   3   3   1       3161.28       3371.91        26.16 o                         
   4   3   1        118.95        117.69         1.89 o                         
   5   3   1         65.16         75.50         1.51 o                         
   6   3   1         30.94         33.93         1.70 o                         
   7   3   1         36.13         32.51         2.53 o                         
   8   3   1          7.47          8.10         1.59 o                         
   9   3   1         15.38         18.20         2.15 o                         
 -10   4   1         44.31         51.54         3.58 o                         
  -9   4   1        124.24        131.66         4.59 o                         
  -8   4   1          2.12          3.00         0.91 o                         
  -7   4   1        427.11        393.32         6.57 o                         
  -6   4   1         10.57         12.59         1.03 o                         
  -5   4   1         17.72         25.43         0.89 o                         
  -4   4   1        710.88        720.58         6.94 o                         
  -3   4   1         80.46         94.30         1.47 o                         
  -2   4   1        313.29        330.38         3.61 o                         
  -1   4   1          0.48          2.83         0.29 o                         
   0   4   1       1973.14       2092.36        18.41 o                         
   1   4   1          0.76         -0.19         0.19 o                         
   2   4   1          4.60          7.28         0.65 o                         
   3   4   1       1693.24       1711.94        13.94 o                         
   4   4   1        274.36        300.97         3.64 o                         
   5   4   1          0.17          1.56         0.44 o                         
   6   4   1        127.85        107.27         3.14 o                         
   7   4   1          8.41          7.43         1.23 o                         
   8   4   1         30.34         26.84         2.42 o                         
   9   4   1         39.30         37.36         3.03 o                         
 -10   5   1          2.11          3.99         1.46 o                         
  -9   5   1         56.59         54.32         3.72 o                         
  -8   5   1        591.29        556.38        10.29 o                         
  -7   5   1         32.63         40.88         2.17 o                         
  -6   5   1        561.13        541.96         6.47 o                         
  -5   5   1        488.86        457.33         6.05 o                         
  -4   5   1        121.88        101.40         1.86 o                         
  -3   5   1       1459.49       1603.97        16.14 o                         
  -2   5   1       1793.34       1834.92        15.85 o                         
  -1   5   1         27.74         32.89         1.69 o                         
   0   5   1          5.74          9.44         0.45 o                         
   1   5   1       2882.89       2948.45        23.14 o                         
   2   5   1        280.25        252.08         2.66 o                         
   3   5   1          3.76          3.51         0.43 o                         
   4   5   1        622.13        614.52         6.27 o                         
   5   5   1       1425.45       1388.98        14.21 o                         
   6   5   1        600.66        537.36         7.65 o                         
   7   5   1        387.82        389.15         7.96 o                         
   8   5   1        201.70        186.57         5.44 o                         
   9   5   1         21.33         24.41         2.54 o                         
 -10   6   1        178.16        199.87         6.18 o                         
  -9   6   1         75.98         76.81         3.91 o                         
  -8   6   1         17.86         17.15         1.86 o                         
  -7   6   1         45.75         41.77         1.73 o                         
  -6   6   1        286.49        274.46         4.96 o                         
  -5   6   1         19.72         18.51         1.14 o                         
  -4   6   1        982.80       1024.30         9.87 o                         
  -3   6   1        334.40        405.58         4.72 o                         
  -2   6   1          4.46         11.24         0.99 o                         
  -1   6   1        421.89        474.12        10.55 o                         
   0   6   1       1759.79       1848.95        20.17 o                         
   1   6   1        548.74        540.75         5.18 o                         
   2   6   1         73.20         81.28         1.37 o                         
   3   6   1         96.14         89.96         1.63 o                         
   4   6   1        156.01        169.71         2.69 o                         
   5   6   1        227.47        206.55         3.58 o                         
   6   6   1         48.76         59.71         2.36 o                         
   7   6   1         16.79         16.46         1.76 o                         
   8   6   1          6.58          6.60         1.38 o                         
   9   6   1        439.95        464.22        10.02 o                         
 -10   7   1          0.39          0.54         1.17 o                         
  -9   7   1          0.01         -0.59         0.91 o                         
  -8   7   1         58.53         59.47         3.36 o                         
  -7   7   1         51.72         41.22         1.83 o                         
  -6   7   1          9.01          7.50         0.84 o                         
  -5   7   1        247.51        247.88         4.55 o                         
  -4   7   1        412.84        418.55         5.14 o                         
  -3   7   1        171.05        184.22         2.54 o                         
  -2   7   1        543.82        551.45         6.29 o                         
  -1   7   1        163.13        200.28         2.77 o                         
   0   7   1        184.89        226.68         2.89 o                         
   1   7   1        211.37        201.60         2.50 o                         
   2   7   1        107.96        126.30         1.81 o                         
   3   7   1         29.49         35.85         1.11 o                         
   4   7   1        344.15        359.80         5.27 o                         
   5   7   1        118.21        122.98         2.99 o                         
   6   7   1          2.46          3.58         0.77 o                         
   7   7   1         41.73         33.89         2.45 o                         
   8   7   1          4.45          1.95         1.03 o                         
   9   7   1          0.15          1.08         1.12 o                         
 -10   8   1        245.85        244.97         8.26 o                         
  -9   8   1         19.59         21.39         2.24 o                         
  -8   8   1         13.57         14.96         1.79 o                         
  -7   8   1        248.75        221.39         4.61 o                         
  -6   8   1        786.50        739.37         9.21 o                         
  -5   8   1         77.61         64.42         1.84 o                         
  -4   8   1       1011.53        992.27        10.41 o                         
  -3   8   1        392.68        359.00         4.33 o                         
  -2   8   1         43.57         54.87         1.32 o                         
  -1   8   1         13.38         21.61         1.40 o                         
   0   8   1          8.77         31.87         2.29 o                         
   1   8   1        372.64        387.63         4.33 o                         
   2   8   1          2.45          1.69         0.44 o                         
   3   8   1       3326.31       3215.75        27.56 o                         
   4   8   1        302.47        311.13         4.57 o                         
   5   8   1        114.54        115.98         2.93 o                         
   6   8   1        871.42        830.45        11.11 o                         
   7   8   1        153.76        137.26         4.36 o                         
   8   8   1         13.45          9.01         1.55 o                         
   9   8   1         97.68         98.28         5.68 o                         
  -9   9   1        209.86        205.51         7.11 o                         
  -8   9   1          0.66          1.87         0.97 o                         
  -7   9   1          5.90          5.18         0.89 o                         
  -6   9   1          0.06          1.08         0.59 o                         
  -5   9   1        215.92        211.40         3.91 o                         
  -4   9   1         10.85         13.67         0.86 o                         
  -3   9   1        204.35        204.19         2.91 o                         
  -2   9   1        607.19        581.61         6.75 o                         
  -1   9   1       1533.93       1666.96        19.39 o                         
   0   9   1        192.97        235.43         3.62 o                         
   1   9   1        478.11        508.01         6.08 o                         
   2   9   1        131.27        124.52         2.06 o                         
   3   9   1        836.70        816.86         8.18 o                         
   4   9   1        213.65        219.81         3.69 o                         
   5   9   1        538.14        524.95         9.64 o                         
   6   9   1         39.26         34.81         2.00 o                         
   7   9   1          3.08          8.46         1.42 o                         
   8   9   1        134.82        145.36         4.88 o                         
   9   9   1         19.77         20.70         2.38 o                         
  -9  10   1          7.99          9.23         2.74 o                         
  -8  10   1         31.66         26.68         2.75 o                         
  -7  10   1          6.37          8.22         1.28 o                         
  -6  10   1          6.55          1.10         0.67 o                         
  -5  10   1         26.76         23.62         1.41 o                         
  -4  10   1         99.82         96.30         2.43 o                         
  -3  10   1         61.38         55.38         1.56 o                         
  -2  10   1         44.96         49.52         1.61 o                         
  -1  10   1         90.49         88.26         3.31 o                         
   0  10   1        892.43        977.20        10.94 o                         
   1  10   1         54.72         59.92         1.41 o                         
   2  10   1        306.11        321.93         3.96 o                         
   3  10   1        128.29        114.91         2.08 o                         
   4  10   1         38.95         38.89         1.53 o                         
   5  10   1         55.22         49.66         2.49 o                         
   6  10   1         78.59         72.35         3.35 o                         
   7  10   1         16.48         17.69         1.92 o                         
   8  10   1         51.65         46.21         3.77 o                         
   9  10   1         26.16         24.47         3.02 o                         
  -9  11   1          6.16          8.69         2.47 o                         
  -8  11   1        306.49        290.62        10.32 o                         
  -7  11   1        179.92        182.41         6.22 o                         
  -6  11   1        344.74        293.34         6.07 o                         
  -5  11   1        460.24        461.29         7.73 o                         
  -4  11   1          6.70          5.71         0.97 o                         
  -3  11   1        684.72        668.71         8.09 o                         
  -2  11   1        368.69        322.46         5.25 o                         
  -1  11   1        192.52        162.10         3.16 o                         
   0  11   1          9.93         13.31         0.57 o                         
   1  11   1        911.10        850.63        10.75 o                         
   2  11   1          5.57          6.89         0.63 o                         
   3  11   1         10.85         10.27         0.74 o                         
   4  11   1        167.71        161.68         3.34 o                         
   5  11   1        451.17        423.75         6.18 o                         
   6  11   1         39.81         36.71         2.51 o                         
   7  11   1        271.12        283.73         8.05 o                         
   8  11   1        114.62        125.93         5.42 o                         
  -9  12   1        297.03        330.03        11.71 o                         
  -8  12   1          6.78          6.05         1.72 o                         
  -7  12   1        230.28        235.63         7.23 o                         
  -6  12   1        296.98        295.53         6.89 o                         
  -5  12   1        134.56        130.17         4.01 o                         
  -4  12   1        353.13        359.38         5.79 o                         
  -3  12   1        126.74        134.32         2.71 o                         
  -2  12   1        438.65        459.91         6.96 o                         
  -1  12   1         17.07         15.37         2.31 o                         
   0  12   1       1810.23       1765.17        19.02 o                         
   1  12   1          1.16          0.20         0.42 o                         
   2  12   1          1.64          3.22         0.52 o                         
   3  12   1        583.71        579.90         7.14 o                         
   4  12   1        516.79        536.60         7.63 o                         
   5  12   1        295.43        282.88         5.32 o                         
   6  12   1        152.96        173.63         6.64 o                         
   7  12   1         95.14         95.69         4.68 o                         
   8  12   1          9.51         14.21         2.33 o                         
  -9  13   1          1.67          0.20         1.68 o                         
  -8  13   1          6.97          5.03         1.59 o                         
  -7  13   1          3.06          4.27         1.44 o                         
  -6  13   1        217.65        208.87         6.46 o                         
  -5  13   1        239.91        233.45         6.95 o                         
  -4  13   1          3.60          4.15         0.96 o                         
  -3  13   1        373.03        375.38         8.30 o                         
  -2  13   1        128.49        128.45         3.33 o                         
  -1  13   1         27.63         23.45         1.41 o                         
   0  13   1        130.90        119.46         3.18 o                         
   1  13   1         58.59         61.66         2.82 o                         
   2  13   1        653.54        615.42        12.00 o                         
   3  13   1        118.58        117.17         3.12 o                         
   4  13   1        658.17        663.16        12.05 o                         
   5  13   1          1.95          2.16         0.76 o                         
   6  13   1        124.19        108.10         3.97 o                         
   7  13   1         39.87         43.92         5.75 o                         
   8  13   1        122.68        111.89         7.63 o                         
  -8  14   1         42.03         48.31         3.96 o                         
  -7  14   1         19.57         17.64         2.42 o                         
  -6  14   1         75.05         73.69         4.38 o                         
  -5  14   1         28.32         29.83         2.96 o                         
  -4  14   1        306.97        298.28         7.45 o                         
  -3  14   1        312.44        299.56         7.26 o                         
  -2  14   1         12.58         13.21         1.64 o                         
  -1  14   1        302.13        286.16         5.00 o                         
   0  14   1         91.35         79.99         3.79 o                         
   1  14   1         31.93         34.42         2.55 o                         
   2  14   1         67.02         63.95         3.29 o                         
   3  14   1        401.68        393.22         7.48 o                         
   4  14   1        520.54        502.06         7.50 o                         
   5  14   1          5.71          8.95         1.26 o                         
   6  14   1        219.91        235.23         6.56 o                         
   7  14   1         77.75         94.10         4.32 o                         
  -8  15   1        137.60        141.06         8.89 o                         
  -7  15   1          8.88         11.10         1.99 o                         
  -6  15   1         39.63         43.67         3.51 o                         
  -5  15   1        181.43        178.07         6.63 o                         
  -4  15   1        605.92        605.49        14.97 o                         
  -3  15   1          5.43          3.73         1.06 o                         
  -2  15   1        181.28        155.17         8.80 o                         
  -1  15   1         23.06         28.69         2.38 o                         
   0  15   1          6.15          3.01         1.60 o                         
   1  15   1         71.04         69.37         3.26 o                         
   2  15   1        223.17        219.41         6.23 o                         
   3  15   1         38.13         35.84         2.87 o                         
   4  15   1        394.40        405.81         7.37 o                         
   5  15   1        205.19        209.28         5.36 o                         
   6  15   1          1.04          0.35         0.95 o                         
   7  15   1        207.63        207.14         9.06 o                         
  -7  16   1          0.03         -0.07         1.19 o                         
  -6  16   1          1.95          6.37         2.36 o                         
  -5  16   1         35.34         36.51         3.11 o                         
  -4  16   1        317.92        309.54         9.74 o                         
  -3  16   1         78.96         69.11         4.36 o                         
  -2  16   1        366.68        316.15         9.38 o                         
  -1  16   1        172.75        169.35         7.41 o                         
   0  16   1          6.76          3.13         1.13 o                         
   1  16   1        641.01        595.88        12.01 o                         
   2  16   1        264.64        260.82         7.15 o                         
   3  16   1        117.85        126.59         4.88 o                         
   4  16   1        222.33        232.64         7.11 o                         
   5  16   1          6.22          4.49         1.49 o                         
   6  16   1          7.86          8.20         1.76 o                         
   7  16   1         17.94         16.30         2.41 o                         
  -7  17   1          0.25          1.32         1.33 o                         
  -6  17   1         16.45         23.14         2.82 o                         
  -5  17   1        355.92        350.80        11.20 o                         
  -4  17   1         12.32         12.72         2.50 o                         
  -3  17   1          3.17          3.10         1.54 o                         
  -2  17   1          0.65          0.97         0.99 o                         
  -1  17   1         85.92         87.89         3.84 o                         
   0  17   1         19.77         13.71         1.88 o                         
   1  17   1        210.74        197.86         6.92 o                         
   2  17   1          0.89          1.31         1.20 o                         
   3  17   1          4.11          3.35         1.47 o                         
   4  17   1        103.15         97.24         5.55 o                         
   5  17   1         33.93         41.37         4.23 o                         
   6  17   1         43.85         43.74         3.64 o                         
  -6  18   1         45.75         48.17         4.78 o                         
  -5  18   1         89.58         88.39         5.70 o                         
  -4  18   1          0.94          2.46         1.90 o                         
  -3  18   1        117.57        107.28         5.52 o                         
  -2  18   1          6.70         10.66         2.37 o                         
  -1  18   1         45.47         47.57         3.40 o                         
   0  18   1        349.77        349.96         8.75 o                         
   1  18   1        393.63        342.88        28.19 o                         
   2  18   1        272.80        267.48         8.89 o                         
   3  18   1        235.17        228.21         8.26 o                         
   4  18   1         31.46         35.52         3.79 o                         
   5  18   1          0.23          1.93         1.73 o                         
   6  18   1        254.28        278.85        16.19 o                         
  -6  19   1        117.25        118.94         7.90 o                         
  -5  19   1          2.85          3.15         1.90 o                         
  -4  19   1          2.62          7.74         2.16 o                         
  -3  19   1         30.36         32.93         3.79 o                         
  -2  19   1         12.46         18.22         2.87 o                         
  -1  19   1        373.74        356.93        14.29 o                         
   0  19   1         30.80         35.97         3.67 o                         
   1  19   1         18.83         23.24         2.93 o                         
   2  19   1         37.84         44.48         5.90 o                         
   3  19   1          1.93          1.37         1.51 o                         
   4  19   1         24.40         27.09         3.55 o                         
   5  19   1         49.78         41.58         7.20 o                         
  -5  20   1         97.05         97.44         6.29 o                         
  -4  20   1          6.68          8.19         2.25 o                         
  -3  20   1         41.30         45.75         4.41 o                         
  -2  20   1          3.86          2.60         1.63 o                         
  -1  20   1         14.01         16.79         4.00 o                         
   0  20   1          6.12          4.32         1.82 o                         
   1  20   1        111.24         92.04         5.52 o                         
   2  20   1         25.89         31.48         3.65 o                         
   3  20   1          4.68          1.40         3.20 o                         
   4  20   1          5.87          5.20         3.60 o                         
  -4  21   1        116.55        132.06         9.20 o                         
  -3  21   1          4.08          2.94         2.00 o                         
  -2  21   1        309.52        275.87         9.88 o                         
  -1  21   1         33.20         35.70         4.10 o                         
   0  21   1          1.93          3.01         1.73 o                         
   1  21   1         28.65         27.18         3.50 o                         
   2  21   1        192.28        185.30        12.39 o                         
   3  21   1          0.18          1.40         3.20 o                         
   4  21   1         48.54         60.77         8.80 o                         
  -3  22   1         69.16         79.94         6.19 o                         
  -2  22   1        213.32        224.65         9.14 o                         
  -1  22   1         21.07         20.50         3.32 o                         
   0  22   1          5.14          8.09         2.53 o                         
   1  22   1        340.06        376.00        18.19 o                         
   2  22   1          4.12          2.00         3.40 o                         
   3  22   1        125.37        132.53        12.99 o                         
  -1  23   1         28.03         24.39         5.40 o                         
   0  23   1         15.04         12.39         4.40 o                         
   1  23   1         41.99         43.38         7.40 o                         
 -10   0   2         62.32         60.18         5.29 o                         
  -9   0   2        132.01        125.45         6.21 o                         
  -8   0   2         91.07         81.16         6.40 o                         
  -7   0   2          0.97          1.33         1.05 o                         
  -6   0   2        169.17        168.75        10.49 o                         
  -5   0   2        109.00        132.05         2.93 o                         
  -4   0   2       2898.71       2913.76        37.41 o                         
  -3   0   2        240.08        220.66         4.45 o                         
  -2   0   2       5054.12       5156.93        69.71 o                         
  -1   0   2      28454.36      19016.21       438.96 o                         
   0   0   2      11956.21      10541.70       316.91 o                         
   1   0   2         13.55         13.77         1.02 o                         
   2   0   2         32.08         17.64         0.84 o                         
   3   0   2        546.72        520.88         7.98 o                         
   4   0   2          6.86          7.77         0.81 o                         
   5   0   2        458.43        457.13         8.59 o                         
   6   0   2        302.66        282.98         7.88 o                         
   7   0   2        113.80        114.90         9.89 o                         
   8   0   2         27.03         26.89         3.44 o                         
   9   0   2        264.01        274.14        25.39 o                         
 -10   1   2          0.42         -0.07         0.93 o                         
  -9   1   2         28.80         27.15         2.38 o                         
  -8   1   2       1060.18       1002.44        15.42 o                         
  -7   1   2       1068.02       1017.34        15.02 o                         
  -6   1   2        967.86        906.59        13.17 o                         
  -5   1   2        333.65        345.05         5.20 o                         
  -4   1   2        204.71        212.39         2.97 o                         
  -3   1   2         81.27         58.47         1.67 o                         
  -2   1   2         28.16         30.15         0.89 o                         
  -1   1   2        185.83        205.75         3.01 o                         
   0   1   2        482.82        545.13         6.85 o                         
   1   1   2       3234.26       3303.08        26.14 o                         
   2   1   2        194.17        222.83         3.13 o                         
   3   1   2       1143.27       1190.30        10.94 o                         
   4   1   2          2.75          1.28         0.31 o                         
   5   1   2         28.71         26.95         1.41 o                         
   6   1   2          4.51          5.95         0.83 o                         
   7   1   2        132.68        127.33         4.20 o                         
   8   1   2        137.45        133.56         4.64 o                         
   9   1   2        169.07        186.77         5.97 o                         
 -10   2   2         74.07         69.41         4.03 o                         
  -9   2   2         13.64         12.18         1.71 o                         
  -8   2   2        197.15        188.59         5.12 o                         
  -7   2   2        174.23        159.03         4.25 o                         
  -6   2   2         57.75         62.83         1.77 o                         
  -5   2   2        345.92        350.45         6.45 o                         
  -4   2   2         41.76         37.00         1.45 o                         
  -3   2   2       2686.31       2710.44        29.78 o                         
  -2   2   2       1288.78       1308.43        12.37 o                         
  -1   2   2       5028.08       4963.39        51.77 o                         
   0   2   2       3417.14       3644.74        30.52 o                         
   1   2   2         80.48         84.54         1.25 o                         
   2   2   2        469.11        473.10         4.60 o                         
   3   2   2          0.41          0.07         0.26 o                         
   4   2   2        312.19        293.00         3.50 o                         
   5   2   2        281.56        272.00         4.53 o                         
   6   2   2        191.96        194.23         4.06 o                         
   7   2   2          0.02          0.44         0.81 o                         
   8   2   2         26.26         23.32         2.32 o                         
   9   2   2         37.23         40.47         3.21 o                         
 -10   3   2         68.31         71.27         4.07 o                         
  -9   3   2        171.94        177.37         5.32 o                         
  -8   3   2         53.51         51.13         2.77 o                         
  -7   3   2        321.74        306.75         6.56 o                         
  -6   3   2          0.62          0.42         0.36 o                         
  -5   3   2       1445.53       1422.85        15.74 o                         
  -4   3   2        148.56        140.14         3.18 o                         
  -3   3   2        745.29        813.48        10.02 o                         
  -2   3   2       4543.23       4353.53        37.47 o                         
  -1   3   2       4626.01       4697.25        66.64 o                         
   0   3   2        109.20         96.98         1.41 o                         
   1   3   2       1491.62       1555.64        12.82 o                         
   2   3   2         53.41         46.24         1.00 o                         
   3   3   2        124.45        130.71         2.13 o                         
   4   3   2       1764.34       1779.21        16.92 o                         
   5   3   2        135.89        127.08         2.72 o                         
   6   3   2        504.36        495.12         7.86 o                         
   7   3   2        176.53        171.97         4.97 o                         
   8   3   2         27.90         28.27         2.56 o                         
   9   3   2         42.04         50.27         3.54 o                         
 -10   4   2        127.65        117.92         4.85 o                         
  -9   4   2         24.72         23.44         3.12 o                         
  -8   4   2         67.91         70.25         3.05 o                         
  -7   4   2          0.49          0.60         0.62 o                         
  -6   4   2        437.77        445.65         6.61 o                         
  -5   4   2        248.40        270.87         3.99 o                         
  -4   4   2       2837.84       2854.70        28.15 o                         
  -3   4   2       2773.46       2772.25        26.98 o                         
  -2   4   2        968.24       1045.01         9.58 o                         
  -1   4   2       9246.16       8274.92       125.56 o                         
   0   4   2         42.27         35.72         0.96 o                         
   1   4   2          0.27          1.07         0.33 o                         
   2   4   2        353.31        396.46         3.92 o                         
   3   4   2         37.69         24.17         0.89 o                         
   4   4   2        213.55        209.61         2.84 o                         
   5   4   2        114.99        107.95         2.50 o                         
   6   4   2        466.67        433.38         6.61 o                         
   7   4   2        140.28        124.76         4.19 o                         
   8   4   2        108.85        113.50         4.32 o                         
   9   4   2          3.29          1.51         1.33 o                         
 -10   5   2         21.31         23.96         3.01 o                         
  -9   5   2         35.96         37.98         2.83 o                         
  -8   5   2         27.69         26.51         1.99 o                         
  -7   5   2        334.80        318.35         6.76 o                         
  -6   5   2        132.16        135.37         2.92 o                         
  -5   5   2         83.58         88.78         1.96 o                         
  -4   5   2       2097.06       2210.99        22.13 o                         
  -3   5   2          9.30          9.62         0.81 o                         
  -2   5   2         21.88         16.27         0.58 o                         
  -1   5   2        387.75        375.65         4.46 o                         
   0   5   2          5.03          9.42         0.45 o                         
   1   5   2        195.21        214.02         2.75 o                         
   2   5   2         58.51         62.67         1.33 o                         
   3   5   2          3.93         10.63         0.58 o                         
   4   5   2         80.45         81.49         1.91 o                         
   5   5   2        119.93        121.09         2.70 o                         
   6   5   2        269.82        235.43         4.50 o                         
   7   5   2         49.45         40.99         2.77 o                         
   8   5   2         31.89         29.86         2.61 o                         
   9   5   2         11.65         11.97         1.94 o                         
 -10   6   2        151.63        163.15         6.22 o                         
  -9   6   2         59.12         59.33         5.50 o                         
  -8   6   2        220.82        204.53         5.53 o                         
  -7   6   2        242.67        265.80         7.16 o                         
  -6   6   2        196.07        200.78         3.70 o                         
  -5   6   2         89.13        108.33         2.18 o                         
  -4   6   2        895.77        934.89        10.17 o                         
  -3   6   2        318.80        294.10         3.56 o                         
  -2   6   2        614.14        641.87         5.63 o                         
  -1   6   2       1440.13       1580.60        16.03 o                         
   0   6   2       4018.11       3995.21        33.08 o                         
   1   6   2         16.03         15.19         0.53 o                         
   2   6   2       2082.68       2122.90        18.44 o                         
   3   6   2         18.99         31.30         1.20 o                         
   4   6   2         27.68         32.56         1.09 o                         
   5   6   2        279.81        270.50         4.37 o                         
   6   6   2         27.81         44.91         2.17 o                         
   7   6   2         44.93         37.96         2.70 o                         
   8   6   2         13.90         14.35         2.11 o                         
   9   6   2        197.83        214.61         6.49 o                         
 -10   7   2        393.56        446.05        11.16 o                         
  -9   7   2          6.88          8.47         1.79 o                         
  -8   7   2       1045.91       1038.62        16.48 o                         
  -7   7   2        215.64        200.41         4.25 o                         
  -6   7   2        613.49        612.15         8.09 o                         
  -5   7   2       1030.34       1031.30        13.28 o                         
  -4   7   2        180.60        181.23         2.89 o                         
  -3   7   2        656.54        674.54         8.12 o                         
  -2   7   2       1747.27       1741.52        14.79 o                         
  -1   7   2        238.27        214.66         2.98 o                         
   0   7   2          0.34          3.16         0.28 o                         
   1   7   2       1185.92       1142.91         9.63 o                         
   2   7   2        235.87        243.18         4.67 o                         
   3   7   2        242.54        226.96         3.18 o                         
   4   7   2        198.42        190.36         2.82 o                         
   5   7   2         16.69         20.46         1.58 o                         
   6   7   2          1.36         -0.03         0.60 o                         
   7   7   2        139.25        138.13         5.02 o                         
   8   7   2         38.91         43.96         3.18 o                         
   9   7   2         77.42         82.85         7.33 o                         
 -10   8   2         12.65         20.62         3.60 o                         
  -9   8   2          9.49          6.74         2.19 o                         
  -8   8   2         45.34         42.87         2.88 o                         
  -7   8   2          5.02         13.58         1.19 o                         
  -6   8   2         25.93         25.36         1.28 o                         
  -5   8   2          0.39          1.46         0.42 o                         
  -4   8   2          9.75         11.48         0.77 o                         
  -3   8   2         11.67         17.06         0.82 o                         
  -2   8   2          0.85          0.12         0.25 o                         
  -1   8   2          5.86          6.43         0.44 o                         
   0   8   2        637.26        652.87         6.56 o                         
   1   8   2         38.97         45.62         1.42 o                         
   2   8   2       1369.29       1368.59        12.98 o                         
   3   8   2        196.93        194.56         3.23 o                         
   4   8   2          7.96          8.12         0.87 o                         
   5   8   2        145.07        135.27         3.28 o                         
   6   8   2         11.05          8.70         1.34 o                         
   7   8   2         59.20         58.72         3.39 o                         
   8   8   2         29.79         29.33         2.64 o                         
 -10   9   2        182.13        194.93         8.90 o                         
  -9   9   2         65.34         71.02         5.79 o                         
  -8   9   2         65.38         70.09         4.30 o                         
  -7   9   2         44.15         32.93         2.84 o                         
  -6   9   2         24.49         20.13         1.15 o                         
  -5   9   2          9.66          7.21         0.71 o                         
  -4   9   2        146.74        148.66         3.05 o                         
  -3   9   2         50.79         60.10         1.93 o                         
  -2   9   2       2334.03       2372.29        27.22 o                         
  -1   9   2         10.31         10.64         0.69 o                         
   0   9   2        303.07        340.27         3.89 o                         
   1   9   2        272.17        257.58         3.27 o                         
   2   9   2        465.94        466.20         5.30 o                         
   3   9   2          0.29          0.72         0.40 o                         
   4   9   2        884.72        858.44        11.68 o                         
   5   9   2          2.01          0.97         0.90 o                         
   6   9   2         26.09         28.61         2.27 o                         
   7   9   2         91.56         95.03         3.97 o                         
   8   9   2         39.18         56.22         3.63 o                         
  -9  10   2        114.12        109.54         8.00 o                         
  -8  10   2         11.37          9.79         2.33 o                         
  -7  10   2        136.94        161.22         5.57 o                         
  -6  10   2        187.69        191.92         4.10 o                         
  -5  10   2        342.79        350.81         6.30 o                         
  -4  10   2       2241.29       2180.00        25.95 o                         
  -3  10   2       2312.39       2326.61        25.18 o                         
  -2  10   2        416.27        437.55         6.41 o                         
  -1  10   2       1250.31       1180.40        13.38 o                         
   0  10   2        565.49        610.92         6.36 o                         
   1  10   2          9.03          9.42         0.62 o                         
   2  10   2        221.35        232.98         3.28 o                         
   3  10   2         21.88         22.54         1.21 o                         
   4  10   2        122.15        130.98         3.01 o                         
   5  10   2          5.81          7.41         1.18 o                         
   6  10   2        283.65        272.87         6.30 o                         
   7  10   2          7.22         11.30         1.64 o                         
   8  10   2        110.20        127.09         4.86 o                         
  -9  11   2        103.51        103.19         7.11 o                         
  -8  11   2         67.52         62.37         5.15 o                         
  -7  11   2         61.96         71.72         4.98 o                         
  -6  11   2          1.99          3.52         0.75 o                         
  -5  11   2        461.80        442.60         8.24 o                         
  -4  11   2        299.46        306.10         6.07 o                         
  -3  11   2         21.81         23.96         1.14 o                         
  -2  11   2         23.43         24.07         1.25 o                         
  -1  11   2          0.34          0.56         0.45 o                         
   0  11   2         92.38         87.64         1.55 o                         
   1  11   2        226.76        207.31         3.13 o                         
   2  11   2        123.80        124.48         2.43 o                         
   3  11   2        608.68        610.43         7.03 o                         
   4  11   2        179.43        196.35         3.86 o                         
   5  11   2        109.64        111.85         3.03 o                         
   6  11   2          2.91          4.58         1.18 o                         
   7  11   2         10.30          9.77         1.60 o                         
   8  11   2          4.75          7.31         2.40 o                         
  -9  12   2         37.32         32.43         3.50 o                         
  -8  12   2         60.85         53.29         4.08 o                         
  -7  12   2         97.62         97.57         4.65 o                         
  -6  12   2         38.33         34.61         1.77 o                         
  -5  12   2        189.40        194.52         6.04 o                         
  -4  12   2         38.48         38.47         3.84 o                         
  -3  12   2          9.01         10.79         1.62 o                         
  -2  12   2         93.41         88.32         2.97 o                         
  -1  12   2          7.45          9.31         0.90 o                         
   0  12   2        105.40        110.36         2.59 o                         
   1  12   2        220.56        223.82         3.68 o                         
   2  12   2        996.60        991.82        11.56 o                         
   3  12   2         43.52         44.04         1.62 o                         
   4  12   2        238.23        231.15         4.28 o                         
   5  12   2         33.09         32.77         2.06 o                         
   6  12   2        159.13        160.51         7.91 o                         
   7  12   2          3.32          4.08         1.49 o                         
  -9  13   2          2.55          2.92         1.62 o                         
  -8  13   2        126.24        131.51         5.57 o                         
  -7  13   2         95.48        100.52         5.65 o                         
  -6  13   2         64.37         80.88         4.20 o                         
  -5  13   2        963.96        973.90        17.23 o                         
  -4  13   2          4.65          3.18         1.11 o                         
  -3  13   2        848.29        843.05        14.38 o                         
  -2  13   2        587.60        595.26        16.06 o                         
  -1  13   2        501.84        464.01         7.93 o                         
   0  13   2         56.06         57.28         2.30 o                         
   1  13   2       1206.95       1176.52        14.82 o                         
   2  13   2        237.48        240.23         4.08 o                         
   3  13   2         15.35         16.93         1.23 o                         
   4  13   2         81.95         79.97         4.36 o                         
   5  13   2          0.52          0.51         0.85 o                         
   6  13   2         37.94         43.51         3.44 o                         
   7  13   2         62.92         63.24         5.70 o                         
  -8  14   2          0.54          2.36         1.40 o                         
  -7  14   2        331.45        331.10         8.96 o                         
  -6  14   2        176.97        190.81         7.57 o                         
  -5  14   2         40.79         37.79         3.03 o                         
  -4  14   2          2.46          3.91         1.29 o                         
  -3  14   2       1362.40       1320.02        20.96 o                         
  -2  14   2          2.75          5.74         1.40 o                         
  -1  14   2        202.79        193.94         5.40 o                         
   0  14   2        132.61        140.57         3.64 o                         
   1  14   2        161.61        163.23         4.29 o                         
   2  14   2        393.01        395.06         7.75 o                         
   3  14   2        117.75        115.67         4.47 o                         
   4  14   2          5.63          5.49         1.04 o                         
   5  14   2         39.43         45.30         3.30 o                         
   6  14   2         88.82         90.74         5.86 o                         
   7  14   2          2.14         -0.47         1.62 o                         
  -8  15   2          0.82         -0.03         1.55 o                         
  -7  15   2          0.48          1.50         1.44 o                         
  -6  15   2         19.09         14.66         3.60 o                         
  -5  15   2        201.33        209.14         6.42 o                         
  -4  15   2        178.37        186.53         5.53 o                         
  -3  15   2         62.69         57.62         3.09 o                         
  -2  15   2        148.02        173.58         5.28 o                         
  -1  15   2         29.05         36.51         2.71 o                         
   0  15   2        215.24        177.41         5.33 o                         
   1  15   2        318.36        303.49         7.52 o                         
   2  15   2          0.14          1.19         1.23 o                         
   3  15   2         23.96         18.30         1.87 o                         
   4  15   2         25.04         12.39         4.00 o                         
   5  15   2          1.37         -0.60         2.20 o                         
   6  15   2         11.72         11.39         4.20 o                         
   7  15   2        154.56        144.92        11.59 o                         
  -8  16   2          1.06          2.04         1.44 o                         
  -7  16   2        100.16        105.03         5.43 o                         
  -6  16   2        302.52        298.06         8.43 o                         
  -5  16   2        119.15        127.42         6.15 o                         
  -4  16   2        327.78        345.32         8.17 o                         
  -3  16   2        328.12        324.68         9.82 o                         
  -2  16   2         53.96         50.11         3.38 o                         
  -1  16   2        657.65        615.57        12.41 o                         
   0  16   2         21.61         24.46         2.31 o                         
   1  16   2         97.43         81.78         3.78 o                         
   2  16   2          0.17          1.27         1.10 o                         
   3  16   2        121.68        117.74         9.59 o                         
   4  16   2          1.82          0.80         2.60 o                         
   5  16   2        185.88        177.11        12.19 o                         
   6  16   2         30.73         29.78         6.20 o                         
  -7  17   2         40.52         38.01         3.61 o                         
  -6  17   2        207.64        218.03         8.76 o                         
  -5  17   2        203.72        211.06         8.26 o                         
  -4  17   2         41.37         51.56         4.45 o                         
  -3  17   2         34.06         42.50         6.40 o                         
  -2  17   2        443.83        428.33        10.01 o                         
  -1  17   2        124.50        121.25         4.63 o                         
   0  17   2         86.04         86.10         3.92 o                         
   1  17   2        540.00        535.59        15.54 o                         
   2  17   2        338.77        347.03        13.69 o                         
   3  17   2         85.84         97.55        10.19 o                         
   4  17   2        136.43        140.73        10.99 o                         
   5  17   2         60.66         65.77         8.80 o                         
   6  17   2          7.36          8.80         4.00 o                         
  -7  18   2          0.25          0.35         1.83 o                         
  -6  18   2        343.99        395.79        12.58 o                         
  -5  18   2          0.01          0.32         1.39 o                         
  -4  18   2         12.16         15.34         3.70 o                         
  -3  18   2         10.65          7.55         1.98 o                         
  -2  18   2          2.77          3.99         1.56 o                         
  -1  18   2         19.13         15.84         2.15 o                         
   0  18   2          4.37          4.00         2.60 o                         
   1  18   2        422.85        427.81        13.66 o                         
   2  18   2          0.36          3.20         3.20 o                         
   3  18   2          5.71          1.60         2.80 o                         
   4  18   2          6.33          2.80         3.40 o                         
   5  18   2         11.07          8.00         4.00 o                         
  -6  19   2          5.19         10.61         6.40 o                         
  -5  19   2        205.30        228.29        16.29 o                         
  -4  19   2         37.73         31.23         3.68 o                         
  -3  19   2         41.94         58.03         7.80 o                         
  -2  19   2         34.39         29.38         3.60 o                         
  -1  19   2         22.16         21.99         4.20 o                         
   0  19   2         44.62         39.38         5.80 o                         
   1  19   2        197.11        216.29        12.59 o                         
   2  19   2          3.03          6.80         3.60 o                         
   3  19   2          3.47          6.60         3.80 o                         
   4  19   2        132.08        132.33        12.79 o                         
  -5  20   2          0.02         -0.75         1.58 o                         
  -4  20   2        126.42        140.86         6.85 o                         
  -3  20   2        461.51        423.38        17.59 o                         
  -2  20   2         58.32         64.77         7.20 o                         
  -1  20   2        244.67        243.67        12.79 o                         
   0  20   2        178.29        170.11        10.99 o                         
   1  20   2         62.07         57.17         7.60 o                         
   2  20   2         54.36         66.97         8.60 o                         
   3  20   2        113.74        115.94        11.79 o                         
   4  20   2         13.90         19.19         5.60 o                         
  -4  21   2         10.44         12.39         3.60 o                         
  -3  21   2         19.35         14.79         3.80 o                         
  -2  21   2         22.60         18.99         4.20 o                         
  -1  21   2          5.35          6.00         3.00 o                         
   0  21   2        108.73        122.14         9.59 o                         
   1  21   2         14.18          6.80         3.40 o                         
   2  21   2         35.06         41.58         7.40 o                         
   3  21   2          0.43          4.00         3.80 o                         
  -3  22   2          3.34          4.40         3.00 o                         
  -2  22   2         16.92         21.99         4.80 o                         
  -1  22   2         37.56         43.18         6.60 o                         
   0  22   2         19.56         16.79         4.80 o                         
   1  22   2          5.52          0.80         3.20 o                         
   2  22   2         45.74         44.58         7.80 o                         
 -11   1   3          8.96          8.87         2.59 o                         
 -10   1   3          1.25          1.04         1.80 o                         
  -9   1   3        138.37        134.53         6.50 o                         
  -8   1   3         23.23         18.76         2.67 o                         
  -7   1   3         77.92         83.67         4.38 o                         
  -6   1   3        168.69        156.74         8.20 o                         
  -5   1   3        688.31        688.28        11.22 o                         
  -4   1   3        137.58        140.89         2.73 o                         
  -3   1   3        309.16        328.90         4.29 o                         
  -2   1   3        262.64        228.25         3.08 o                         
  -1   1   3        904.95       1004.60        10.78 o                         
   0   1   3        770.45        834.12         7.74 o                         
   1   1   3       1426.74       1463.87        12.34 o                         
   2   1   3        753.99        770.92         7.07 o                         
   3   1   3         23.15         17.64         0.85 o                         
   4   1   3        274.49        265.17         3.93 o                         
   5   1   3       1065.18        959.39        10.80 o                         
   6   1   3          8.06          9.80         1.38 o                         
   7   1   3        345.69        337.18         7.58 o                         
   8   1   3        101.49        105.38         4.67 o                         
 -11   2   3         94.03         95.76         7.27 o                         
 -10   2   3        123.28        113.94         6.36 o                         
  -9   2   3        214.86        210.19         8.27 o                         
  -8   2   3        497.54        488.44        13.07 o                         
  -7   2   3        862.00        861.10        18.66 o                         
  -6   2   3        138.07        123.56         4.87 o                         
  -5   2   3        447.21        473.44        15.19 o                         
  -4   2   3        150.18        131.76         3.89 o                         
  -3   2   3        879.96        861.21         9.37 o                         
  -2   2   3        296.74        326.40         3.78 o                         
  -1   2   3        145.94        191.59         2.38 o                         
   0   2   3       1483.88       1495.93        12.43 o                         
   1   2   3         38.72         43.24         0.97 o                         
   2   2   3       3089.01       3199.90        27.22 o                         
   3   2   3        566.58        557.66         5.86 o                         
   4   2   3        111.23        110.53         3.26 o                         
   5   2   3       1006.20        973.30        10.95 o                         
   6   2   3        138.25        130.21         3.75 o                         
   7   2   3          7.33          7.84         1.71 o                         
   8   2   3         53.41         51.54         3.44 o                         
 -10   3   3         13.05         16.59         2.97 o                         
  -9   3   3         25.16         26.17         5.20 o                         
  -8   3   3        104.14        110.23         5.51 o                         
  -7   3   3          9.61          7.96         2.40 o                         
  -6   3   3          1.41          3.77         1.20 o                         
  -5   3   3         13.67          9.12         2.00 o                         
  -4   3   3         82.52         84.31         2.17 o                         
  -3   3   3         30.91         30.73         1.39 o                         
  -2   3   3       2220.77       2297.18        20.93 o                         
  -1   3   3         54.61         48.30         1.16 o                         
   0   3   3        204.00        218.61         2.90 o                         
   1   3   3         70.35         83.53         1.82 o                         
   2   3   3       1100.08       1172.80        10.71 o                         
   3   3   3         17.43         23.14         1.08 o                         
   4   3   3        163.16        162.01         3.07 o                         
   5   3   3         40.17         47.93         2.00 o                         
   6   3   3          8.88          9.09         1.35 o                         
   7   3   3         16.80         19.96         3.03 o                         
   8   3   3          6.38          4.88         1.65 o                         
 -10   4   3         29.54         31.61         4.01 o                         
  -9   4   3         26.62         23.76         3.32 o                         
  -8   4   3        380.89        380.96        11.17 o                         
  -7   4   3         17.23         14.80         2.19 o                         
  -6   4   3        132.10        119.47         5.18 o                         
  -5   4   3         13.77         17.27         1.34 o                         
  -4   4   3        555.02        544.93         7.56 o                         
  -3   4   3        125.05        118.72         1.82 o                         
  -2   4   3        610.58        670.03         6.88 o                         
  -1   4   3        329.94        297.29         3.74 o                         
   0   4   3        730.61        761.45         7.35 o                         
   1   4   3        262.60        281.28         3.28 o                         
   2   4   3       1073.27       1060.12         9.87 o                         
   3   4   3        460.47        470.85         5.02 o                         
   4   4   3          0.01          0.47         0.41 o                         
   5   4   3         87.25         70.02         2.28 o                         
   6   4   3          6.28          7.66         1.17 o                         
   7   4   3          1.90          2.94         1.06 o                         
   8   4   3        105.99        111.96         4.44 o                         
 -10   5   3          7.29          8.91         2.70 o                         
  -9   5   3         86.16         87.86         6.08 o                         
  -8   5   3        200.20        198.50        10.59 o                         
  -7   5   3        160.52        165.50         8.70 o                         
  -6   5   3        203.94        215.21         4.92 o                         
  -5   5   3        152.75        132.32         2.98 o                         
  -4   5   3       1105.33       1150.90        13.20 o                         
  -3   5   3        423.11        417.75         4.88 o                         
  -2   5   3        236.10        228.85         2.45 o                         
  -1   5   3         24.03         33.93         1.36 o                         
   0   5   3        279.69        290.31         3.65 o                         
   1   5   3       1948.88       1914.35        16.56 o                         
   2   5   3       1342.91       1369.19        12.40 o                         
   3   5   3        330.10        338.20         3.99 o                         
   4   5   3        923.57        925.94         9.99 o                         
   5   5   3       1010.34        939.09        11.34 o                         
   6   5   3          0.60          0.85         0.68 o                         
   7   5   3        141.48        144.15         5.45 o                         
   8   5   3          8.32          6.52         1.48 o                         
 -10   6   3         11.35          9.13         2.90 o                         
  -9   6   3          0.57          3.70         1.70 o                         
  -8   6   3         18.66         15.49         2.47 o                         
  -7   6   3        283.50        265.22         8.48 o                         
  -6   6   3        152.39        153.54         4.00 o                         
  -5   6   3        444.57        457.86         6.46 o                         
  -4   6   3         88.89         83.97         2.09 o                         
  -3   6   3          0.06          1.95         0.50 o                         
  -2   6   3       1824.46       2028.82        20.66 o                         
  -1   6   3         18.63         13.04         0.85 o                         
   0   6   3       1914.77       2014.12        18.51 o                         
   1   6   3         21.69         23.99         1.04 o                         
   2   6   3          1.72          3.73         0.42 o                         
   3   6   3        203.27        198.23         2.99 o                         
   4   6   3         80.83         75.71         2.14 o                         
   5   6   3        444.18        441.79         7.23 o                         
   6   6   3          5.60          5.87         1.15 o                         
   7   6   3          0.93          1.73         1.02 o                         
   8   6   3        134.19        150.16         6.19 o                         
 -10   7   3         17.67         16.97         3.10 o                         
  -9   7   3        236.42        217.78         8.69 o                         
  -8   7   3          0.62         -0.43         1.05 o                         
  -7   7   3         33.39         25.87         3.04 o                         
  -6   7   3          0.27          0.33         0.56 o                         
  -5   7   3        327.71        329.70         4.77 o                         
  -4   7   3        757.84        801.44         8.28 o                         
  -3   7   3        139.46        126.72         2.03 o                         
  -2   7   3         11.87         23.44         0.99 o                         
  -1   7   3        675.65        739.03         7.81 o                         
   0   7   3        170.71        173.45         2.50 o                         
   1   7   3          3.60          3.75         0.64 o                         
   2   7   3          3.60          4.26         0.50 o                         
   3   7   3         17.73         16.44         1.00 o                         
   4   7   3        191.04        191.11         3.60 o                         
   5   7   3          9.26          8.14         0.99 o                         
   6   7   3        136.76        120.97         3.99 o                         
   7   7   3          4.44          5.95         1.48 o                         
   8   7   3          2.99          6.65         2.37 o                         
 -10   8   3        116.62        115.57         7.11 o                         
  -9   8   3          3.04          2.75         1.76 o                         
  -8   8   3          1.20          2.00         2.10 o                         
  -7   8   3        514.45        504.09        10.97 o                         
  -6   8   3        237.48        238.68         4.77 o                         
  -5   8   3         15.06         17.22         1.00 o                         
  -4   8   3         22.62         27.27         1.07 o                         
  -3   8   3        637.00        620.74         6.09 o                         
  -2   8   3        136.64        137.94         2.14 o                         
  -1   8   3       1205.96       1147.50        12.39 o                         
   0   8   3        277.37        242.09         3.02 o                         
   1   8   3         97.85        104.55         1.85 o                         
   2   8   3       1588.57       1571.38        13.43 o                         
   3   8   3        687.53        700.79         7.84 o                         
   4   8   3        152.14        141.87         3.07 o                         
   5   8   3        186.82        193.28         4.15 o                         
   6   8   3        426.11        397.28         8.08 o                         
   7   8   3          0.86          2.09         1.38 o                         
   8   8   3         88.71         91.54         5.61 o                         
 -10   9   3         14.08         11.10         2.82 o                         
  -9   9   3         60.43         63.94         5.43 o                         
  -8   9   3          0.20          1.69         1.34 o                         
  -7   9   3          8.45          5.46         1.38 o                         
  -6   9   3          1.49          2.56         0.68 o                         
  -5   9   3        139.12        141.55         3.05 o                         
  -4   9   3         59.37         62.82         1.60 o                         
  -3   9   3        119.28        110.33         1.94 o                         
  -2   9   3       1561.93       1572.77        16.50 o                         
  -1   9   3        408.82        413.65         5.51 o                         
   0   9   3        524.27        538.08         5.68 o                         
   1   9   3         57.35         60.38         1.41 o                         
   2   9   3        366.41        374.71         5.51 o                         
   3   9   3        167.33        160.89         3.03 o                         
   4   9   3        896.71        878.44        11.19 o                         
   5   9   3         49.73         58.25         2.55 o                         
   6   9   3         50.93         59.27         3.96 o                         
   7   9   3         88.00         91.15         5.84 o                         
   8   9   3         86.45        108.94        11.19 o                         
  -9  10   3          2.19          0.70         1.41 o                         
  -8  10   3         15.22         18.37         2.44 o                         
  -7  10   3          0.10          0.58         1.00 o                         
  -6  10   3        115.61        126.37         4.65 o                         
  -5  10   3         92.33         87.36         3.90 o                         
  -4  10   3          6.77          7.48         0.79 o                         
  -3  10   3        400.50        395.46         6.09 o                         
  -2  10   3        195.83        200.48         3.54 o                         
  -1  10   3         87.22         88.74         2.55 o                         
   0  10   3        106.70        105.17         2.12 o                         
   1  10   3         63.64         69.18         1.74 o                         
   2  10   3        200.68        210.51         3.13 o                         
   3  10   3         25.44         26.12         1.53 o                         
   4  10   3         93.44         95.15         3.82 o                         
   5  10   3          0.02          0.42         0.96 o                         
   6  10   3         55.32         63.17         4.07 o                         
   7  10   3         21.41         22.83         2.71 o                         
  -9  11   3          6.31          6.77         2.49 o                         
  -8  11   3        252.96        247.71         7.67 o                         
  -7  11   3        121.33        134.51         5.18 o                         
  -6  11   3        446.98        444.54        15.64 o                         
  -5  11   3        211.73        229.21         5.04 o                         
  -4  11   3        763.68        748.55        10.11 o                         
  -3  11   3         82.07         80.36         2.53 o                         
  -2  11   3        135.51        117.89         3.05 o                         
  -1  11   3         91.40         80.64         2.59 o                         
   0  11   3         12.22         13.29         1.62 o                         
   1  11   3        218.44        214.38         4.23 o                         
   2  11   3        226.25        227.14         4.84 o                         
   3  11   3        178.00        181.92         4.69 o                         
   4  11   3        337.86        334.92         9.63 o                         
   5  11   3         47.22         47.92         3.52 o                         
   6  11   3         37.90         43.61         3.40 o                         
   7  11   3         79.17         92.07         5.05 o                         
  -9  12   3         47.14         54.03         5.34 o                         
  -8  12   3         22.86         23.22         4.11 o                         
  -7  12   3        122.31        121.68         4.96 o                         
  -6  12   3         64.37         61.80         4.96 o                         
  -5  12   3        217.67        216.57         6.07 o                         
  -4  12   3          1.03          3.77         1.00 o                         
  -3  12   3         17.70         17.82         1.50 o                         
  -2  12   3        306.76        322.27         5.50 o                         
  -1  12   3        311.19        292.12         5.14 o                         
   0  12   3        786.64        795.19        12.49 o                         
   1  12   3        292.00        304.07         5.84 o                         
   2  12   3        650.14        655.17         9.63 o                         
   3  12   3       1393.54       1380.78        19.94 o                         
   4  12   3        138.75        134.50         4.61 o                         
   5  12   3        165.14        161.92         5.50 o                         
   6  12   3         10.49         14.96         2.19 o                         
   7  12   3         48.43         48.86         5.07 o                         
  -9  13   3        130.61        147.61         6.19 o                         
  -8  13   3         23.65         22.33         3.24 o                         
  -7  13   3         19.27         25.33         3.90 o                         
  -6  13   3          0.28          0.80         0.99 o                         
  -5  13   3         59.84         61.78         3.18 o                         
  -4  13   3        148.89        141.57         5.15 o                         
  -3  13   3        210.19        218.28        10.08 o                         
  -2  13   3         20.51         24.91         1.60 o                         
  -1  13   3        116.62        106.07         4.70 o                         
   0  13   3        196.82        181.28         4.59 o                         
   1  13   3        410.15        414.36        11.80 o                         
   2  13   3         35.24         36.39         2.39 o                         
   3  13   3         64.66         68.57         3.18 o                         
   4  13   3         46.02         47.22         3.17 o                         
   5  13   3         37.54         47.38         4.46 o                         
   6  13   3         13.43         16.09         3.07 o                         
  -8  14   3          4.39          5.01         2.68 o                         
  -7  14   3         40.79         36.91         3.32 o                         
  -6  14   3          0.83          0.76         0.98 o                         
  -5  14   3          5.22          4.50         1.14 o                         
  -4  14   3        126.44        124.69         4.33 o                         
  -3  14   3        457.17        439.41        12.29 o                         
  -2  14   3         18.78         17.55         1.65 o                         
  -1  14   3        574.73        560.75        11.36 o                         
   0  14   3         31.74         26.94         2.51 o                         
   1  14   3         36.88         33.22         2.28 o                         
   2  14   3         59.09         60.73         2.99 o                         
   3  14   3        239.02        255.87        14.19 o                         
   4  14   3        113.70        122.14         9.79 o                         
   5  14   3        114.90        124.34         9.99 o                         
   6  14   3          0.35          0.80         2.60 o                         
  -8  15   3         54.95         63.81         5.97 o                         
  -7  15   3         50.42         53.60         4.03 o                         
  -6  15   3          0.05          1.63         1.01 o                         
  -5  15   3        222.72        242.42         8.33 o                         
  -4  15   3        191.72        196.69         5.75 o                         
  -3  15   3          0.22          1.57         1.28 o                         
  -2  15   3        325.98        320.86         7.88 o                         
  -1  15   3        154.67        165.18         5.24 o                         
   0  15   3        110.46        126.30         4.53 o                         
   1  15   3        172.48        176.60         7.96 o                         
   2  15   3         16.80         15.59         4.20 o                         
   3  15   3          0.91          1.00         2.60 o                         
   4  15   3        409.40        392.60        18.79 o                         
   5  15   3        332.91        305.84        16.59 o                         
   6  15   3        135.06        140.73        11.59 o                         
  -8  16   3         41.59         42.64         3.85 o                         
  -7  16   3         19.63         27.30         2.94 o                         
  -6  16   3         50.19         59.66         4.03 o                         
  -5  16   3         18.24         20.45         2.33 o                         
  -4  16   3        122.44        123.14         7.92 o                         
  -3  16   3        139.65        145.78         5.85 o                         
  -2  16   3         12.97         14.07         1.80 o                         
  -1  16   3        136.32        143.73        10.39 o                         
   0  16   3        343.83        300.54        25.09 o                         
   1  16   3         93.92         97.95         9.40 o                         
   2  16   3         11.53         10.19         3.80 o                         
   3  16   3         29.72         25.79         5.80 o                         
   4  16   3          0.42         -0.60         2.60 o                         
   5  16   3          0.82         -1.20         2.40 o                         
  -7  17   3        219.16        232.93         6.54 o                         
  -6  17   3        287.33        281.92         8.01 o                         
  -5  17   3        106.71        103.12         7.10 o                         
  -4  17   3          8.83          6.60         2.80 o                         
  -3  17   3          2.02          3.00         2.00 o                         
  -2  17   3         13.40         17.39         3.80 o                         
  -1  17   3        184.55        181.71        10.19 o                         
   0  17   3         49.05         33.78         5.40 o                         
   1  17   3         14.52         11.39         3.80 o                         
   2  17   3         37.48         28.19         5.80 o                         
   3  17   3         68.74         57.37         8.20 o                         
   4  17   3          1.80          0.60         2.80 o                         
   5  17   3          0.73         -1.60         2.60 o                         
  -6  18   3          1.49          6.00         3.20 o                         
  -5  18   3          0.17          1.00         2.00 o                         
  -4  18   3         50.10         58.57         7.00 o                         
  -3  18   3          8.76         12.79         3.40 o                         
  -2  18   3          0.33          0.40         1.80 o                         
  -1  18   3          6.63          9.20         3.20 o                         
   0  18   3        921.37        860.55        29.38 o                         
   1  18   3         65.78         47.78         7.00 o                         
   2  18   3        623.83        623.68        25.19 o                         
   3  18   3        260.91        264.26        15.79 o                         
   4  18   3          0.07          0.00         2.60 o                         
  -6  19   3          5.56          3.20         2.60 o                         
  -5  19   3        283.03        283.45        14.39 o                         
  -4  19   3          1.93          2.40         2.20 o                         
  -3  19   3         58.32         54.77         6.60 o                         
  -2  19   3        152.62        142.33         9.40 o                         
  -1  19   3         42.06         48.77         6.40 o                         
   0  19   3         83.32         86.55         9.00 o                         
   1  19   3         54.24         54.17         7.60 o                         
   2  19   3         36.41         32.98         6.60 o                         
   3  19   3          0.60          1.80         3.60 o                         
   4  19   3         39.74         30.38         6.60 o                         
  -5  20   3        100.06        107.14         8.80 o                         
  -4  20   3         49.84         52.37         6.80 o                         
  -3  20   3         65.28         65.97         7.60 o                         
  -2  20   3          7.63          9.79         3.40 o                         
  -1  20   3         51.56         45.18         6.40 o                         
   0  20   3        120.27         86.75         9.20 o                         
   1  20   3         14.20          6.40         3.80 o                         
   2  20   3         14.96         14.79         5.00 o                         
   3  20   3          0.44          0.40         3.60 o                         
  -4  21   3        122.65        134.53         9.79 o                         
  -3  21   3         61.57         57.77         7.40 o                         
  -2  21   3        238.87        248.67        13.59 o                         
  -1  21   3         11.28         13.39         4.00 o                         
   0  21   3          3.81          2.60         3.20 o                         
   1  21   3        114.77        134.53        12.59 o                         
   2  21   3         71.39         60.77         9.00 o                         
  -2  22   3          0.31         -1.60         1.60 o                         
  -1  22   3         70.69         83.56         9.40 o                         
   0  22   3        424.15        491.34        22.19 o                         
 -11   0   4          1.84          3.00         3.00 o                         
 -10   0   4         94.02         97.35         9.59 o                         
  -9   0   4        131.74        120.14         8.60 o                         
  -8   0   4         25.85         23.59         4.20 o                         
  -7   0   4        195.54        200.50         9.79 o                         
  -6   0   4        554.40        527.53        17.39 o                         
  -5   0   4       2618.31       2589.05        63.17 o                         
  -4   0   4       1250.98       1220.40        22.60 o                         
  -3   0   4        367.81        402.61         7.35 o                         
  -2   0   4       1101.10       1216.36        14.26 o                         
  -1   0   4        501.93        499.48         7.61 o                         
   0   0   4        843.51        803.56        10.52 o                         
   1   0   4        947.19       1013.18        14.07 o                         
   2   0   4        264.73        257.76         5.00 o                         
   3   0   4        862.43        876.67        13.49 o                         
   4   0   4        400.34        379.35         8.49 o                         
   5   0   4         30.58         34.82         2.87 o                         
   6   0   4         90.18         89.00         4.94 o                         
   7   0   4         69.93         62.29         5.10 o                         
   8   0   4        186.41        197.97         8.67 o                         
 -10   1   4          8.87          7.27         2.33 o                         
  -9   1   4          0.03         -1.50         1.50 o                         
  -8   1   4       1002.99        995.56        21.63 o                         
  -7   1   4         66.33         69.37         7.30 o                         
  -6   1   4        290.61        272.10         7.77 o                         
  -5   1   4        416.13        396.07         9.40 o                         
  -4   1   4         39.17         36.34         2.30 o                         
  -3   1   4        717.53        734.16         7.74 o                         
  -2   1   4          3.15          6.11         0.45 o                         
  -1   1   4         13.69         11.68         0.64 o                         
   0   1   4         76.82         79.63         1.53 o                         
   1   1   4        393.37        370.11         4.25 o                         
   2   1   4         52.43         61.78         1.39 o                         
   3   1   4        241.06        247.40         3.88 o                         
   4   1   4          0.39          1.09         0.56 o                         
   5   1   4         26.53         25.87         1.77 o                         
   6   1   4          1.08          1.57         0.89 o                         
   7   1   4          2.80          3.63         1.18 o                         
   8   1   4        254.08        271.94        10.53 o                         
 -10   2   4         21.23         17.56         3.07 o                         
  -9   2   4        204.83        184.15         7.80 o                         
  -8   2   4          0.30         -0.20         1.13 o                         
  -7   2   4         22.71         20.53         2.53 o                         
  -6   2   4         13.09         13.70         1.84 o                         
  -5   2   4        230.78        243.52         6.92 o                         
  -4   2   4        211.78        215.87         3.88 o                         
  -3   2   4        679.23        702.69         8.00 o                         
  -2   2   4       2096.01       2322.30        20.52 o                         
  -1   2   4        198.90        162.65         5.20 o                         
   0   2   4         86.09         93.20         1.67 o                         
   1   2   4         21.31         20.50         0.86 o                         
   2   2   4          0.30          1.19         0.33 o                         
   3   2   4          1.13          2.31         0.58 o                         
   4   2   4          6.94          7.16         0.92 o                         
   5   2   4          0.71          0.78         0.67 o                         
   6   2   4        118.33        114.27         4.01 o                         
   7   2   4         71.80         76.05         4.73 o                         
   8   2   4         20.14         19.05         2.81 o                         
 -10   3   4         12.44         14.15         5.80 o                         
  -9   3   4        430.40        418.48        12.37 o                         
  -8   3   4        314.44        305.36        16.69 o                         
  -7   3   4        111.99        113.75         5.08 o                         
  -6   3   4        396.03        404.44        10.24 o                         
  -5   3   4        157.72        161.65         3.78 o                         
  -4   3   4         70.74         70.14         1.79 o                         
  -3   3   4        132.17        123.89         2.28 o                         
  -2   3   4       3523.00       3463.58        28.33 o                         
  -1   3   4       1161.77       1239.24        12.80 o                         
   0   3   4       1112.59       1118.55        11.14 o                         
   1   3   4         62.84         74.32         1.56 o                         
   2   3   4        115.98        108.61         2.22 o                         
   3   3   4         65.05         67.89         1.88 o                         
   4   3   4        117.61        124.98         3.14 o                         
   5   3   4          5.42          2.87         0.83 o                         
   6   3   4        186.82        183.21         6.95 o                         
   7   3   4        169.46        172.87         6.31 o                         
 -10   4   4         59.66         55.56         5.16 o                         
  -9   4   4        250.50        243.71         9.04 o                         
  -8   4   4         37.25         30.16         3.32 o                         
  -7   4   4        267.37        280.81         8.62 o                         
  -6   4   4        152.38        160.85         5.79 o                         
  -5   4   4        147.44        155.77         3.35 o                         
  -4   4   4        633.45        625.41         7.13 o                         
  -3   4   4       1026.21        931.47        10.25 o                         
  -2   4   4       2648.80       2769.89        24.51 o                         
  -1   4   4       1505.89       1537.71        15.53 o                         
   0   4   4          1.26          2.26         0.39 o                         
   1   4   4        183.59        180.70         2.54 o                         
   2   4   4         10.59          9.15         0.90 o                         
   3   4   4         50.29         48.18         1.73 o                         
   4   4   4        549.05        536.16         7.27 o                         
   5   4   4         21.95         25.06         1.95 o                         
   6   4   4        570.34        551.29        12.00 o                         
   7   4   4          5.53          5.45         1.64 o                         
 -10   5   4          1.26          0.68         1.48 o                         
  -9   5   4        497.95        484.16        19.79 o                         
  -8   5   4        110.30        106.68         5.37 o                         
  -7   5   4        163.11        163.23        11.19 o                         
  -6   5   4        272.35        269.52         9.40 o                         
  -5   5   4        253.90        257.04         3.70 o                         
  -4   5   4         48.73         58.15         1.34 o                         
  -3   5   4        115.13        117.12         2.88 o                         
  -2   5   4        116.75        125.89         2.05 o                         
  -1   5   4        161.13        199.21         3.07 o                         
   0   5   4         31.00         30.73         1.12 o                         
   1   5   4         23.51         25.31         1.15 o                         
   2   5   4        100.95         99.01         2.17 o                         
   3   5   4         91.50         91.25         2.76 o                         
   4   5   4         90.53         86.96         2.70 o                         
   5   5   4         24.24         19.16         1.92 o                         
   6   5   4          0.17          0.13         0.98 o                         
   7   5   4          0.64          1.88         1.30 o                         
 -10   6   4         23.53         24.81         3.70 o                         
  -9   6   4        423.93        431.74        31.48 o                         
  -8   6   4          3.48          8.16         1.96 o                         
  -7   6   4        217.61        232.40         7.77 o                         
  -6   6   4        415.84        411.23         7.77 o                         
  -5   6   4        667.54        699.01         7.32 o                         
  -4   6   4        607.62        607.86         6.66 o                         
  -3   6   4         17.73         16.06         0.76 o                         
  -2   6   4         26.50         36.20         1.35 o                         
  -1   6   4         90.61        101.79         4.30 o                         
   0   6   4        740.09        741.60         7.86 o                         
   1   6   4          0.09          1.20         0.44 o                         
   2   6   4         41.20         40.04         1.70 o                         
   3   6   4        420.92        395.33         6.29 o                         
   4   6   4         79.82         71.42         3.12 o                         
   5   6   4        361.42        384.19         8.07 o                         
   6   6   4         28.30         33.35         3.49 o                         
   7   6   4         20.34         19.90         4.22 o                         
 -10   7   4         25.25         25.63         4.20 o                         
  -9   7   4        212.64        218.05        11.69 o                         
  -8   7   4        244.61        231.71         8.34 o                         
  -7   7   4         26.83         24.96         3.02 o                         
  -6   7   4        574.86        572.92         8.76 o                         
  -5   7   4       1558.04       1486.78        14.43 o                         
  -4   7   4          1.60          2.99         0.55 o                         
  -3   7   4       1172.75       1154.09        12.79 o                         
  -2   7   4        218.95        206.35         5.30 o                         
  -1   7   4        194.49        200.61         3.47 o                         
   0   7   4          9.47          5.94         0.71 o                         
   1   7   4        529.23        517.36         6.60 o                         
   2   7   4          2.03          1.31         0.48 o                         
   3   7   4        336.36        343.41         5.77 o                         
   4   7   4         41.06         41.90         2.35 o                         
   5   7   4          9.10         11.61         1.59 o                         
   6   7   4          0.04          0.45         1.11 o                         
   7   7   4         65.30         61.85         4.46 o                         
 -10   8   4         31.45         29.31         3.89 o                         
  -9   8   4          3.29          1.96         1.76 o                         
  -8   8   4         13.51          7.06         2.50 o                         
  -7   8   4         37.41         47.91         3.36 o                         
  -6   8   4         27.19         29.06         2.01 o                         
  -5   8   4         17.77         16.32         1.47 o                         
  -4   8   4         17.69         20.20         1.04 o                         
  -3   8   4        372.66        387.31         5.34 o                         
  -2   8   4         43.13         39.85         1.55 o                         
  -1   8   4          0.31          0.67         0.38 o                         
   0   8   4        110.82        105.53         2.88 o                         
   1   8   4          2.43          3.56         0.62 o                         
   2   8   4        498.36        520.27         6.86 o                         
   3   8   4        238.12        246.77         4.78 o                         
   4   8   4        147.08        145.63         3.88 o                         
   5   8   4          0.62         -0.17         0.95 o                         
   6   8   4         15.44         12.51         2.07 o                         
   7   8   4          0.07         -0.17         1.23 o                         
 -10   9   4         14.29         16.65         4.90 o                         
  -9   9   4        126.09        150.93        11.19 o                         
  -8   9   4         18.10         17.51         2.29 o                         
  -7   9   4          2.22          2.26         1.14 o                         
  -6   9   4          4.69          4.51         1.23 o                         
  -5   9   4          7.30          9.04         1.10 o                         
  -4   9   4         20.55         17.75         1.08 o                         
  -3   9   4        400.82        410.76         7.99 o                         
  -2   9   4        369.41        382.00         6.84 o                         
  -1   9   4          2.68          2.83         0.62 o                         
   0   9   4        209.25        202.24         3.56 o                         
   1   9   4        472.65        472.42         6.77 o                         
   2   9   4        143.42        130.89         3.88 o                         
   3   9   4        299.44        299.05         5.85 o                         
   4   9   4          7.07          8.71         2.05 o                         
   5   9   4        192.96        197.04         6.22 o                         
   6   9   4         24.01         28.33         2.94 o                         
   7   9   4          7.84          4.63         2.44 o                         
  -9  10   4        196.61        218.08         7.41 o                         
  -8  10   4        148.57        152.23         5.77 o                         
  -7  10   4        173.73        177.77         5.87 o                         
  -6  10   4        600.56        585.22        10.20 o                         
  -5  10   4        197.13        201.34         6.25 o                         
  -4  10   4       2153.87       2141.72        26.29 o                         
  -3  10   4        220.94        211.12         4.77 o                         
  -2  10   4         83.62         84.22         2.49 o                         
  -1  10   4        606.64        626.84         8.85 o                         
   0  10   4        112.48        112.32         2.91 o                         
   1  10   4        199.98        202.57         4.31 o                         
   2  10   4        168.63        162.84         4.43 o                         
   3  10   4         29.40         31.52         2.57 o                         
   4  10   4        100.42         89.85         3.97 o                         
   5  10   4        227.93        223.59         6.73 o                         
   6  10   4        134.77        136.78         5.54 o                         
  -9  11   4        192.04        204.48         7.25 o                         
  -8  11   4        191.00        200.60         6.76 o                         
  -7  11   4          6.37          7.11         1.57 o                         
  -6  11   4        156.72        154.02         6.98 o                         
  -5  11   4          0.94          1.56         0.84 o                         
  -4  11   4        116.69        113.78         5.08 o                         
  -3  11   4         62.22         64.70         2.88 o                         
  -2  11   4        174.43        172.69         4.43 o                         
  -1  11   4         30.25         24.89         1.93 o                         
   0  11   4        142.47        140.00         3.36 o                         
   1  11   4        301.72        295.16         6.41 o                         
   2  11   4         13.64         15.68         1.60 o                         
   3  11   4          7.85          7.09         1.32 o                         
   4  11   4         74.26         75.54         3.69 o                         
   5  11   4        159.66        166.67         5.80 o                         
   6  11   4          0.06         -0.51         1.22 o                         
  -9  12   4        107.54        105.16         5.32 o                         
  -8  12   4          0.40          0.01         1.23 o                         
  -7  12   4         30.56         38.51         3.24 o                         
  -6  12   4        103.44         99.45         3.62 o                         
  -5  12   4         38.59         39.53         4.06 o                         
  -4  12   4          0.39          1.48         1.05 o                         
  -3  12   4         58.76         60.97         5.00 o                         
  -2  12   4          1.46          0.97         0.78 o                         
  -1  12   4         17.53         15.01         2.05 o                         
   0  12   4        289.52        289.82         6.44 o                         
   1  12   4         11.06         11.76         1.57 o                         
   2  12   4         65.05         68.81         5.05 o                         
   3  12   4          8.79          7.96         2.02 o                         
   4  12   4         12.74         11.82         1.84 o                         
   5  12   4        176.15        180.03         6.09 o                         
   6  12   4         54.01         62.84         4.38 o                         
  -9  13   4         38.87         43.12         3.88 o                         
  -8  13   4        100.50         89.03         5.22 o                         
  -7  13   4         26.92         23.57         2.24 o                         
  -6  13   4        335.92        323.98        14.41 o                         
  -5  13   4        442.88        427.99        27.59 o                         
  -4  13   4        105.24         98.69         6.50 o                         
  -3  13   4        414.96        419.05         9.55 o                         
  -2  13   4        465.93        437.46         9.82 o                         
  -1  13   4        121.85        109.38         4.29 o                         
   0  13   4        482.68        448.86        11.39 o                         
   1  13   4        225.39        227.98         5.79 o                         
   2  13   4         10.38          8.33         1.85 o                         
   3  13   4         11.64         12.90         2.33 o                         
   4  13   4         13.61         13.75         2.70 o                         
   5  13   4         50.78         56.36         3.96 o                         
   6  13   4          0.09          1.34         1.77 o                         
  -8  14   4         39.51         47.77         4.48 o                         
  -7  14   4        391.47        418.68        10.42 o                         
  -6  14   4        105.08        101.51         4.46 o                         
  -5  14   4         19.20         19.17         4.30 o                         
  -4  14   4        531.90        509.28        13.14 o                         
  -3  14   4          1.25          1.17         1.05 o                         
  -2  14   4        106.49         93.84         4.03 o                         
  -1  14   4          0.08          0.57         0.93 o                         
   0  14   4          6.57          7.93         1.90 o                         
   1  14   4          7.28          8.62         1.96 o                         
   2  14   4        255.07        257.08         8.49 o                         
   3  14   4        159.57        175.03        11.49 o                         
   4  14   4          8.15          7.40         3.60 o                         
   5  14   4         29.90         35.98         6.60 o                         
  -8  15   4          0.89          0.29         1.19 o                         
  -7  15   4          8.74         11.64         2.84 o                         
  -6  15   4         86.22         93.72         6.70 o                         
  -5  15   4          0.30         -0.20         1.13 o                         
  -4  15   4          4.08          4.98         1.62 o                         
  -3  15   4         80.76         87.23         4.59 o                         
  -2  15   4         13.29         15.01         2.33 o                         
  -1  15   4        162.07        150.83         7.60 o                         
   0  15   4         17.48         22.95         2.83 o                         
   1  15   4         16.93         16.78         2.70 o                         
   2  15   4          5.04          4.20         3.20 o                         
   3  15   4          0.81         -1.20         2.60 o                         
   4  15   4          2.11          0.40         2.60 o                         
   5  15   4         34.56         24.39         5.80 o                         
  -7  16   4         89.63         84.93         5.06 o                         
  -6  16   4        486.52        504.41        14.19 o                         
  -5  16   4         51.67         61.42         4.80 o                         
  -4  16   4        440.94        448.93        13.49 o                         
  -3  16   4        141.96        139.38         6.07 o                         
  -2  16   4         72.11         68.35         4.37 o                         
  -1  16   4        101.12        105.09         5.21 o                         
   0  16   4          0.43          0.80         2.00 o                         
   1  16   4          0.75          2.40         2.60 o                         
   2  16   4         25.31         30.98         6.00 o                         
   3  16   4         30.52         29.78         6.20 o                         
   4  16   4         18.75         12.79         4.60 o                         
  -7  17   4         56.16         62.18         9.69 o                         
  -6  17   4        201.51        218.32         8.69 o                         
  -5  17   4          9.10         10.21         2.33 o                         
  -4  17   4         31.39         26.23         3.18 o                         
  -3  17   4         61.46         46.38         5.80 o                         
  -2  17   4        271.10        261.06        12.79 o                         
  -1  17   4          2.37          1.00         2.00 o                         
   0  17   4         97.09         97.15         9.59 o                         
   1  17   4        413.59        373.21        17.79 o                         
   2  17   4         20.55         18.99         5.20 o                         
   3  17   4         18.87         20.79         5.60 o                         
   4  17   4         70.16         80.96         9.99 o                         
  -6  18   4         29.71         30.18         5.60 o                         
  -5  18   4          0.86          0.80         2.00 o                         
  -4  18   4         14.96         15.99         3.80 o                         
  -3  18   4         19.76         15.79         4.00 o                         
  -2  18   4          4.79          4.40         2.40 o                         
  -1  18   4         77.13         76.36         8.20 o                         
   0  18   4        211.11        186.30        11.79 o                         
   1  18   4         22.20         21.99         5.20 o                         
   2  18   4         15.68         18.19         5.40 o                         
   3  18   4         52.01         37.58         7.40 o                         
  -5  19   4         88.21         83.36         8.60 o                         
  -4  19   4          0.04          0.00         2.00 o                         
  -3  19   4         27.33         28.39         5.00 o                         
  -2  19   4         65.82         75.16         8.00 o                         
  -1  19   4          1.00          3.20         2.60 o                         
   0  19   4        304.43        328.43        16.79 o                         
   1  19   4          4.80          9.99         4.00 o                         
   2  19   4          2.36          2.00         3.40 o                         
  -4  20   4        133.52        118.14         9.20 o                         
  -3  20   4        252.07        258.67        13.79 o                         
  -2  20   4         11.69         10.19         3.60 o                         
  -1  20   4        113.47        128.93         9.99 o                         
   0  20   4         12.30         11.39         4.20 o                         
   1  20   4         24.04         16.59         5.00 o                         
  -2  21   4          2.40          2.20         2.60 o                         
  -1  21   4         56.44         69.36         8.80 o                         
   0  21   4         77.97         96.15        10.59 o                         
 -10   1   5          5.58          6.00         2.12 o                         
  -9   1   5         11.86         14.22         2.54 o                         
  -8   1   5        199.58        208.74         7.90 o                         
  -7   1   5          0.52          1.68         1.18 o                         
  -6   1   5        159.15        165.57         4.83 o                         
  -5   1   5        389.95        386.96        13.56 o                         
  -4   1   5          3.68          2.15         0.54 o                         
  -3   1   5          7.17          3.89         0.65 o                         
  -2   1   5        746.66        799.93         8.81 o                         
  -1   1   5          0.52          2.75         0.51 o                         
   0   1   5        529.95        547.81         6.18 o                         
   1   1   5        857.39        840.83         8.81 o                         
   2   1   5         93.14        101.49         2.86 o                         
   3   1   5         70.86         69.12         2.47 o                         
   4   1   5        698.84        635.27        10.09 o                         
   5   1   5         22.96         21.98         3.04 o                         
   6   1   5        190.88        188.10         8.13 o                         
   7   1   5         37.56         32.18         4.24 o                         
 -10   2   5        184.82        180.93        17.29 o                         
  -9   2   5          7.21          5.36         1.90 o                         
  -8   2   5        233.34        249.68         8.48 o                         
  -7   2   5        146.24        139.68         4.06 o                         
  -6   2   5        710.30        695.15        10.86 o                         
  -5   2   5         51.51         52.22         2.17 o                         
  -4   2   5        490.28        471.20         6.69 o                         
  -3   2   5        572.53        600.66         6.63 o                         
  -2   2   5         53.40         70.75         1.59 o                         
  -1   2   5       1014.52       1033.16        12.21 o                         
   0   2   5        643.40        642.17         7.32 o                         
   1   2   5        835.48        847.18        10.56 o                         
   2   2   5        379.59        374.36         6.45 o                         
   3   2   5        238.33        219.23         4.76 o                         
   4   2   5         62.84         68.72         3.11 o                         
   5   2   5         32.74         33.96         3.53 o                         
   6   2   5         44.41         50.34         5.60 o                         
   7   2   5         22.10         28.70         4.03 o                         
 -10   3   5          6.67          7.60         2.30 o                         
  -9   3   5         11.21         17.61         3.90 o                         
  -8   3   5          0.58          0.10         1.27 o                         
  -7   3   5          1.45          1.05         0.76 o                         
  -6   3   5         61.20         61.18         2.56 o                         
  -5   3   5          0.31          2.13         0.62 o                         
  -4   3   5          0.53          1.87         0.54 o                         
  -3   3   5        148.91        152.78         2.58 o                         
  -2   3   5        158.69        134.43         3.25 o                         
  -1   3   5          2.69          3.36         0.74 o                         
   0   3   5          6.18          9.11         0.81 o                         
   1   3   5        252.79        261.55         4.62 o                         
   2   3   5         25.22         25.27         1.54 o                         
   3   3   5         80.67         84.05         2.99 o                         
   4   3   5          0.08          2.08         0.85 o                         
   5   3   5          9.97          7.96         1.61 o                         
   6   3   5          6.54          7.31         2.05 o                         
   7   3   5         38.68         32.09         5.50 o                         
 -10   4   5         57.97         60.71         5.29 o                         
  -9   4   5        162.01        150.08        12.59 o                         
  -8   4   5          5.51          6.04         2.40 o                         
  -7   4   5         66.71         71.84         3.25 o                         
  -6   4   5        581.47        553.10         9.61 o                         
  -5   4   5        148.63        150.55         3.38 o                         
  -4   4   5        235.30        224.57         3.72 o                         
  -3   4   5        223.86        228.50         3.88 o                         
  -2   4   5         29.86         36.70         1.54 o                         
  -1   4   5        204.65        206.21         3.74 o                         
   0   4   5        401.43        409.35         6.07 o                         
   1   4   5        235.57        229.09         4.65 o                         
   2   4   5        176.57        164.57         3.88 o                         
   3   4   5        100.78         91.12         4.56 o                         
   4   4   5         35.30         36.24         2.53 o                         
   5   4   5          6.86          5.99         1.40 o                         
   6   4   5         14.98         16.72         2.30 o                         
 -10   5   5         12.14         14.60         2.97 o                         
  -9   5   5          0.61          0.00         1.41 o                         
  -8   5   5        532.25        524.01        13.71 o                         
  -7   5   5         80.34         74.64         3.04 o                         
  -6   5   5         36.34         34.65         1.99 o                         
  -5   5   5        716.28        698.63         9.52 o                         
  -4   5   5          0.25          1.32         0.58 o                         
  -3   5   5        458.04        469.81         7.00 o                         
  -2   5   5         83.74         82.09         2.16 o                         
  -1   5   5         29.01         37.22         1.63 o                         
   0   5   5        334.13        338.94         5.30 o                         
   1   5   5       2386.32       2380.70        28.42 o                         
   2   5   5         73.50         73.61         2.52 o                         
   3   5   5        356.70        361.52         6.72 o                         
   4   5   5        536.75        505.70         9.53 o                         
   5   5   5        127.96        113.69         4.69 o                         
   6   5   5         40.81         47.44         3.73 o                         
 -10   6   5          2.61          1.50         1.70 o                         
  -9   6   5          0.51          1.98         1.62 o                         
  -8   6   5        170.35        171.35         7.97 o                         
  -7   6   5        119.29        122.67         3.48 o                         
  -6   6   5         20.19         20.98         1.46 o                         
  -5   6   5         21.63         25.34         1.47 o                         
  -4   6   5        194.63        193.50         5.14 o                         
  -3   6   5        802.74        799.63        10.98 o                         
  -2   6   5        227.78        242.07         4.05 o                         
  -1   6   5        494.96        490.05         6.30 o                         
   0   6   5         24.25         27.76         3.11 o                         
   1   6   5         63.82         72.72         2.70 o                         
   2   6   5         12.16         10.93         1.19 o                         
   3   6   5         50.16         52.25         2.50 o                         
   4   6   5        502.41        524.05        17.60 o                         
   5   6   5         38.95         39.39         3.22 o                         
   6   6   5          2.16          0.83         1.45 o                         
 -10   7   5         32.47         33.58         4.17 o                         
  -9   7   5        182.95        172.91         7.55 o                         
  -8   7   5          0.08          0.87         1.12 o                         
  -7   7   5          4.43          4.12         0.94 o                         
  -6   7   5         33.71         39.97         2.11 o                         
  -5   7   5        778.42        771.02        11.85 o                         
  -4   7   5          9.77          9.22         0.95 o                         
  -3   7   5        335.48        344.72         5.49 o                         
  -2   7   5        299.60        312.82         7.29 o                         
  -1   7   5        117.80        120.03         2.74 o                         
   0   7   5        179.43        179.09         4.00 o                         
   1   7   5         23.31         25.27         1.99 o                         
   2   7   5          3.70          5.71         1.15 o                         
   3   7   5          4.55          3.49         0.99 o                         
   4   7   5         75.40         67.06         4.31 o                         
   5   7   5         78.38         71.09         4.30 o                         
   6   7   5         19.55         21.70         2.65 o                         
 -10   8   5         20.22         26.17         3.15 o                         
  -9   8   5        110.55        111.20         5.25 o                         
  -8   8   5         75.77         73.56         3.69 o                         
  -7   8   5        357.00        346.19         7.37 o                         
  -6   8   5          5.33          3.65         1.14 o                         
  -5   8   5        374.47        369.91         6.96 o                         
  -4   8   5         59.07         60.30         3.05 o                         
  -3   8   5       1533.12       1480.30        20.34 o                         
  -2   8   5        746.96        719.96        14.42 o                         
  -1   8   5        768.92        752.22         9.58 o                         
   0   8   5        359.67        344.58         6.22 o                         
   1   8   5        365.72        374.44         7.47 o                         
   2   8   5        754.45        761.20        12.56 o                         
   3   8   5        142.43        136.23         4.74 o                         
   4   8   5          6.73          7.54         1.57 o                         
   5   8   5         30.25         24.68         3.32 o                         
   6   8   5         83.82         86.03         5.20 o                         
  -9   9   5         57.20         54.16         4.08 o                         
  -8   9   5         21.69         22.26         2.22 o                         
  -7   9   5          0.25          0.73         1.30 o                         
  -6   9   5         66.39         74.38         4.19 o                         
  -5   9   5        133.54        136.48         4.69 o                         
  -4   9   5          0.07          1.89         1.80 o                         
  -3   9   5        122.00        115.40         3.61 o                         
  -2   9   5        684.02        643.24         9.31 o                         
  -1   9   5         34.32         40.64         1.98 o                         
   0   9   5        204.45        215.23         4.55 o                         
   1   9   5        146.57        148.08         4.27 o                         
   2   9   5        236.80        234.62         7.60 o                         
   3   9   5        206.09        202.90         6.02 o                         
   4   9   5        246.90        254.79         7.18 o                         
   5   9   5         11.09         13.56         2.15 o                         
   6   9   5         12.21         12.98         2.20 o                         
  -9  10   5         10.09         13.26         2.82 o                         
  -8  10   5          3.23          4.56         1.49 o                         
  -7  10   5         10.62         11.72         1.91 o                         
  -6  10   5         32.34         29.59         3.72 o                         
  -5  10   5         38.84         37.21         2.89 o                         
  -4  10   5         67.37         67.69         4.18 o                         
  -3  10   5         22.63         25.48         2.02 o                         
  -2  10   5         40.87         36.42         2.38 o                         
  -1  10   5          0.71          1.59         0.65 o                         
   0  10   5          2.89          3.60         0.84 o                         
   1  10   5         10.30          9.21         1.53 o                         
   2  10   5          6.20          7.06         1.49 o                         
   3  10   5        452.38        439.04         9.78 o                         
   4  10   5         14.52         14.52         2.04 o                         
   5  10   5          4.37          7.09         1.73 o                         
  -9  11   5          0.40          1.63         1.43 o                         
  -8  11   5        378.92        381.69        10.00 o                         
  -7  11   5          2.65          3.12         1.30 o                         
  -6  11   5        114.01        106.52         4.42 o                         
  -5  11   5        978.69        946.85        20.85 o                         
  -4  11   5         53.52         48.16         4.00 o                         
  -3  11   5        190.39        178.12         5.67 o                         
  -2  11   5        117.05        115.45         3.80 o                         
  -1  11   5          1.62          1.88         1.03 o                         
   0  11   5          1.22          1.19         0.90 o                         
   1  11   5        480.73        482.20         9.90 o                         
   2  11   5         12.50         12.28         1.74 o                         
   3  11   5        327.74        339.92         8.35 o                         
   4  11   5         56.65         62.77         5.23 o                         
   5  11   5          9.23         10.91         1.99 o                         
  -9  12   5          0.02          1.22         1.68 o                         
  -8  12   5         19.19         21.34         2.73 o                         
  -7  12   5         60.38         65.19         6.03 o                         
  -6  12   5         43.32         46.61         5.19 o                         
  -5  12   5         24.74         20.88         2.75 o                         
  -4  12   5        154.65        153.85         6.36 o                         
  -3  12   5        179.22        178.33         6.70 o                         
  -2  12   5         40.93         32.75         3.25 o                         
  -1  12   5        372.15        358.58        12.49 o                         
   0  12   5        486.22        501.92        10.84 o                         
   1  12   5          5.50          5.47         1.82 o                         
   2  12   5        850.37        858.20        19.78 o                         
   3  12   5         55.48         54.01         9.00 o                         
   4  12   5         44.37         41.42         3.36 o                         
   5  12   5         21.72         24.45         2.81 o                         
  -8  13   5         15.94         20.91         3.32 o                         
  -7  13   5         15.71         13.47         2.14 o                         
  -6  13   5         43.80         37.89         3.96 o                         
  -5  13   5         28.40         30.12         3.44 o                         
  -4  13   5         29.69         28.14         3.10 o                         
  -3  13   5        149.57        158.85         6.36 o                         
  -2  13   5          9.68          6.80         1.76 o                         
  -1  13   5        136.83        121.30         6.60 o                         
   0  13   5          2.07          1.81         1.34 o                         
   1  13   5          9.48         11.29         2.35 o                         
   2  13   5         20.08         18.79         2.88 o                         
   3  13   5          1.25          1.56         1.57 o                         
   4  13   5         54.72         54.58         4.88 o                         
  -8  14   5         35.37         35.90         3.46 o                         
  -7  14   5         16.44         13.73         2.46 o                         
  -6  14   5         10.41         16.74         4.70 o                         
  -5  14   5         21.45         20.56         2.87 o                         
  -4  14   5        100.49         96.26         5.09 o                         
  -3  14   5        312.39        310.23         9.68 o                         
  -2  14   5        108.63        105.66         5.90 o                         
  -1  14   5        254.06        246.37        11.19 o                         
   0  14   5         93.45         84.40         5.13 o                         
   1  14   5        119.78        115.61         5.76 o                         
   2  14   5        101.54        102.74         6.70 o                         
   3  14   5         48.50         56.72         4.77 o                         
   4  14   5         16.13         17.19         5.00 o                         
  -7  15   5          0.17         -1.06         1.34 o                         
  -6  15   5         70.90         66.88         7.30 o                         
  -5  15   5         65.98         68.19         5.23 o                         
  -4  15   5         81.00         88.60         5.02 o                         
  -3  15   5         44.42         45.04         4.09 o                         
  -2  15   5        489.04        490.07        13.14 o                         
  -1  15   5         19.92         21.38         3.40 o                         
   0  15   5        159.35        172.48         7.10 o                         
   1  15   5         96.94         93.15         5.44 o                         
   2  15   5         51.82         48.04         4.40 o                         
   3  15   5         76.50         83.16         9.99 o                         
   4  15   5        325.32        326.83        17.99 o                         
  -7  16   5         21.59         21.69         3.32 o                         
  -6  16   5          9.82         13.78         2.80 o                         
  -5  16   5          0.28          1.05         1.60 o                         
  -4  16   5        139.75        148.11         7.90 o                         
  -3  16   5        195.84        177.48         7.21 o                         
  -2  16   5          5.94          7.35         2.05 o                         
  -1  16   5        460.46        444.79        12.60 o                         
   0  16   5         72.27         71.22         5.23 o                         
   1  16   5         15.18         18.99         5.00 o                         
   2  16   5          4.15          5.40         3.80 o                         
   3  16   5         81.16        112.34        11.99 o                         
  -6  17   5         47.87         48.44         4.66 o                         
  -5  17   5         79.53         95.56         5.95 o                         
  -4  17   5         35.56         41.26         7.20 o                         
  -3  17   5         24.19         24.85         4.10 o                         
  -2  17   5        120.52        111.94         8.40 o                         
  -1  17   5         25.63         21.59         4.60 o                         
   0  17   5         10.46         18.19         4.80 o                         
   1  17   5         33.59         34.38         6.80 o                         
   2  17   5          2.46          3.20         3.40 o                         
  -5  18   5         19.35         18.59         4.40 o                         
  -4  18   5        127.66        147.12         9.99 o                         
  -3  18   5          0.29         -0.80         1.80 o                         
  -2  18   5          0.52          1.40         2.00 o                         
  -1  18   5        267.32        272.66        14.79 o                         
   0  18   5        306.23        308.04        16.39 o                         
   1  18   5         54.47         57.37         8.60 o                         
   2  18   5        286.55        312.24        17.99 o                         
  -4  19   5         13.68         24.79         5.00 o                         
  -3  19   5        112.78        118.94         9.20 o                         
  -2  19   5         32.52         27.99         5.40 o                         
  -1  19   5        220.46        226.48        13.59 o                         
   0  19   5          0.42          1.60         3.00 o                         
  -2  20   5          0.12          0.40         2.20 o                         
 -10   0   6        155.84        161.70         7.56 o                         
  -9   0   6         29.10         29.90         3.53 o                         
  -8   0   6         18.22         19.12         4.10 o                         
  -7   0   6        688.35        715.26        16.52 o                         
  -6   0   6        122.93        125.08         5.12 o                         
  -5   0   6        874.90        834.37        14.04 o                         
  -4   0   6        612.26        623.91         9.73 o                         
  -3   0   6        116.59        142.56         5.79 o                         
  -2   0   6          3.04          0.90         1.13 o                         
  -1   0   6         14.39          9.71         2.70 o                         
   0   0   6        468.28        500.12        13.79 o                         
   1   0   6        131.42        127.40        15.09 o                         
   2   0   6        503.54        501.19        13.57 o                         
   3   0   6         95.81        115.27         5.71 o                         
   4   0   6         78.91         87.75         7.00 o                         
   5   0   6        340.29        328.23        15.59 o                         
   6   0   6        214.42        210.49        12.99 o                         
 -10   1   6          0.95          0.58         1.11 o                         
  -9   1   6         31.78         34.40         2.69 o                         
  -8   1   6         62.54         65.95         3.79 o                         
  -7   1   6          2.97          3.80         1.05 o                         
  -6   1   6         31.67         33.95         1.93 o                         
  -5   1   6        419.00        413.17         5.85 o                         
  -4   1   6         27.24         33.56         2.08 o                         
  -3   1   6        577.62        605.03        10.43 o                         
  -2   1   6         57.68         66.78         3.92 o                         
  -1   1   6         34.49         40.66         2.58 o                         
   0   1   6          0.11          1.27         0.79 o                         
   1   1   6         99.83         98.45         3.98 o                         
   2   1   6          2.59          3.44         1.01 o                         
   3   1   6          7.87          9.77         1.68 o                         
   4   1   6         18.37         18.99         2.69 o                         
   5   1   6          6.45          6.36         1.96 o                         
   6   1   6          0.90          1.00         2.00 o                         
 -10   2   6         21.06         25.46         2.51 o                         
  -9   2   6        132.67        130.61         4.49 o                         
  -8   2   6          7.89          7.68         1.39 o                         
  -7   2   6         35.68         29.21         2.48 o                         
  -6   2   6         50.36         45.15         2.34 o                         
  -5   2   6         22.94         19.64         1.60 o                         
  -4   2   6        120.70        138.39         3.24 o                         
  -3   2   6          0.50          1.78         1.71 o                         
  -2   2   6         66.30         63.96         4.84 o                         
  -1   2   6        145.62        146.22         3.27 o                         
   0   2   6         69.77         76.98         3.02 o                         
   1   2   6        131.88        142.54         4.28 o                         
   2   2   6         19.84         19.55         1.85 o                         
   3   2   6         64.41         63.24         3.83 o                         
   4   2   6         56.15         52.35         4.37 o                         
   5   2   6          0.10          0.20         1.41 o                         
 -10   3   6         11.93          9.90         1.74 o                         
  -9   3   6        600.28        601.80        12.18 o                         
  -8   3   6         10.62         11.76         1.55 o                         
  -7   3   6        422.38        422.77         7.30 o                         
  -6   3   6        239.83        238.81         6.03 o                         
  -5   3   6        163.50        167.43         4.23 o                         
  -4   3   6          1.22          1.34         0.59 o                         
  -3   3   6        184.41        193.10         4.13 o                         
  -2   3   6       1350.52       1354.90        17.34 o                         
  -1   3   6          0.01          2.81         1.62 o                         
   0   3   6         10.61         10.37         1.19 o                         
   1   3   6         20.40         23.30         1.71 o                         
   2   3   6          1.80          2.34         0.89 o                         
   3   3   6         34.86         37.97         2.98 o                         
   4   3   6        107.17        104.15         5.37 o                         
   5   3   6          0.80          1.40         1.41 o                         
 -10   4   6        176.59        193.55         5.89 o                         
  -9   4   6        183.44        187.73         6.98 o                         
  -8   4   6         89.53         89.50         3.73 o                         
  -7   4   6        167.29        177.65         4.91 o                         
  -6   4   6        137.31        131.14         3.91 o                         
  -5   4   6          2.43          3.47         0.93 o                         
  -4   4   6        345.76        334.92         7.47 o                         
  -3   4   6          1.10          1.41         0.79 o                         
  -2   4   6        350.39        384.96         7.32 o                         
  -1   4   6        254.01        267.37         5.85 o                         
   0   4   6         91.30         94.83         3.30 o                         
   1   4   6         99.52         99.68         3.98 o                         
   2   4   6        174.83        172.47         4.72 o                         
   3   4   6         94.93         91.85         5.30 o                         
   4   4   6         43.60         39.26         3.95 o                         
   5   4   6        141.67        139.56        11.19 o                         
 -10   5   6        103.82        111.61         6.94 o                         
  -9   5   6         75.09         76.14         4.62 o                         
  -8   5   6         55.58         53.54         3.75 o                         
  -7   5   6         11.02         12.52         1.61 o                         
  -6   5   6        176.58        165.61         4.47 o                         
  -5   5   6         18.13         17.04         1.63 o                         
  -4   5   6          8.06          8.73         1.41 o                         
  -3   5   6        681.79        681.21        11.12 o                         
  -2   5   6         64.66         80.67         4.09 o                         
  -1   5   6         63.66         72.69         2.92 o                         
   0   5   6        139.77        135.41         4.06 o                         
   1   5   6        199.21        185.48         4.93 o                         
   2   5   6         45.10         42.56         2.95 o                         
   3   5   6          8.25         10.46         1.64 o                         
   4   5   6          0.31          1.27         2.30 o                         
   5   5   6          0.50          2.07         1.48 o                         
  -9   6   6          1.50          4.89         1.50 o                         
  -8   6   6         33.91         28.84         2.39 o                         
  -7   6   6        230.25        243.76         5.90 o                         
  -6   6   6          7.93          9.99         1.39 o                         
  -5   6   6        449.99        425.13        10.36 o                         
  -4   6   6        303.06        299.27         6.36 o                         
  -3   6   6         13.58         16.08         1.44 o                         
  -2   6   6          1.67          1.45         0.70 o                         
  -1   6   6         69.58         77.37         3.03 o                         
   0   6   6         72.63         78.66         3.52 o                         
   1   6   6        208.67        209.96         5.35 o                         
   2   6   6        244.53        255.94         6.72 o                         
   3   6   6        209.24        221.19         6.39 o                         
   4   6   6        232.18        240.82         7.27 o                         
   5   6   6        117.90        116.72         6.15 o                         
  -9   7   6         16.76         14.94         2.34 o                         
  -8   7   6         54.54         55.12         3.92 o                         
  -7   7   6          4.91          5.87         1.49 o                         
  -6   7   6        677.51        646.40        10.87 o                         
  -5   7   6        607.97        577.23         9.78 o                         
  -4   7   6         72.90         77.53         2.67 o                         
  -3   7   6        270.29        279.71         5.49 o                         
  -2   7   6        327.41        327.41         8.06 o                         
  -1   7   6         12.96         15.97         1.85 o                         
   0   7   6         88.18         87.42         3.30 o                         
   1   7   6         22.02         21.76         2.15 o                         
   2   7   6         58.45         54.72         3.49 o                         
   3   7   6         12.29         11.68         1.87 o                         
   4   7   6         78.17         97.56         4.41 o                         
   5   7   6         21.42         15.06         3.40 o                         
  -9   8   6          5.13          3.63         1.48 o                         
  -8   8   6          0.01          0.03         1.06 o                         
  -7   8   6          9.52         10.72         1.88 o                         
  -6   8   6          3.27          1.54         1.26 o                         
  -5   8   6         80.42         80.70         5.40 o                         
  -4   8   6         93.71         95.86         4.33 o                         
  -3   8   6        285.57        254.97         5.63 o                         
  -2   8   6         22.18         27.06         1.83 o                         
  -1   8   6          0.02         -0.65         0.65 o                         
   0   8   6         51.76         50.04         2.70 o                         
   1   8   6          1.00          0.92         0.92 o                         
   2   8   6        158.95        156.98         5.86 o                         
   3   8   6        410.48        413.82         9.64 o                         
   4   8   6         35.76         45.42         3.57 o                         
   5   8   6         36.41         38.90         3.43 o                         
  -9   9   6          4.06          7.38         1.91 o                         
  -8   9   6         78.15         76.85         4.75 o                         
  -7   9   6         29.53         28.94         2.85 o                         
  -6   9   6          6.53          4.59         1.44 o                         
  -5   9   6         20.36         17.18         2.59 o                         
  -4   9   6        119.53        103.26         5.00 o                         
  -3   9   6         39.25         39.38         3.05 o                         
  -2   9   6        160.64        153.54         4.00 o                         
  -1   9   6          4.52          6.13         1.26 o                         
   0   9   6        177.86        189.47         6.64 o                         
   1   9   6        311.08        305.55        13.31 o                         
   2   9   6         56.75         64.61         3.64 o                         
   3   9   6         24.64         29.51         2.75 o                         
   4   9   6        257.71        266.26         7.71 o                         
  -9  10   6         11.90         11.61         2.26 o                         
  -8  10   6        149.10        150.43         5.88 o                         
  -7  10   6        398.49        382.33        11.62 o                         
  -6  10   6         41.08         40.10         3.23 o                         
  -5  10   6        566.42        536.74        27.09 o                         
  -4  10   6        216.91        205.24         7.48 o                         
  -3  10   6        102.95        102.60         5.50 o                         
  -2  10   6         17.98         15.78         1.99 o                         
  -1  10   6        441.34        451.95        12.36 o                         
   0  10   6          1.13          0.71         0.89 o                         
   1  10   6          1.38          1.37         1.03 o                         
   2  10   6          8.24         11.90         1.85 o                         
   3  10   6         96.36         90.64         4.35 o                         
   4  10   6        108.94        108.82         4.82 o                         
  -8  11   6         38.40         41.27         3.63 o                         
  -7  11   6        125.35        120.45         8.84 o                         
  -6  11   6          0.18         -0.34         1.50 o                         
  -5  11   6          3.80          2.61         1.39 o                         
  -4  11   6         74.54         73.85         5.21 o                         
  -3  11   6         95.39        101.36         5.08 o                         
  -2  11   6          1.18          2.25         1.39 o                         
  -1  11   6          4.20          2.04         1.48 o                         
   0  11   6         92.74        101.40         5.60 o                         
   1  11   6         81.86         77.89         5.30 o                         
   2  11   6         38.35         42.11         4.17 o                         
   3  11   6          3.63          2.55         1.50 o                         
   4  11   6         59.56         68.55         4.52 o                         
  -8  12   6          0.35         -0.70         1.11 o                         
  -7  12   6         54.47         60.17         5.37 o                         
  -6  12   6         15.06         16.30         2.75 o                         
  -5  12   6          1.64          3.70         2.20 o                         
  -4  12   6        130.56        126.28         5.93 o                         
  -3  12   6          0.91          3.62         1.54 o                         
  -2  12   6          3.65          3.87         1.54 o                         
  -1  12   6          5.12          9.63         3.70 o                         
   0  12   6         40.47         37.02         3.89 o                         
   1  12   6         12.16          8.31         2.16 o                         
   2  12   6          3.95          5.38         2.06 o                         
   3  12   6         10.86         10.81         3.50 o                         
   4  12   6         34.10         40.69         4.46 o                         
  -7  13   6          3.42          3.40         1.87 o                         
  -6  13   6        162.67        159.73         7.21 o                         
  -5  13   6        199.51        198.77         7.84 o                         
  -4  13   6         49.08         46.31         6.60 o                         
  -3  13   6        219.65        225.75        16.09 o                         
  -2  13   6        276.73        269.23         9.99 o                         
  -1  13   6         57.06         47.66         4.37 o                         
   0  13   6        149.22        144.78         6.80 o                         
   1  13   6         20.46         22.88         3.21 o                         
   2  13   6          8.36          4.76         2.06 o                         
   3  13   6          9.20          9.88         2.70 o                         
  -7  14   6        200.62        202.36        12.69 o                         
  -6  14   6         12.53         14.61         2.75 o                         
  -5  14   6        134.82        118.27         6.07 o                         
  -4  14   6          1.74          2.70         1.48 o                         
  -3  14   6         30.16         27.73         3.36 o                         
  -2  14   6          0.03          0.25         1.29 o                         
  -1  14   6          1.20         -0.85         1.34 o                         
   0  14   6        128.35        134.88        10.29 o                         
   1  14   6          0.03          1.41         1.68 o                         
   2  14   6        173.37        208.27        15.29 o                         
   3  14   6        102.92        104.16        16.99 o                         
  -6  15   6          0.74          0.93         1.54 o                         
  -5  15   6          0.14         -0.16         1.34 o                         
  -4  15   6         47.83         44.11         4.21 o                         
  -3  15   6         24.93         26.84         3.39 o                         
  -2  15   6         50.91         48.94         4.52 o                         
  -1  15   6          3.19          4.39         1.96 o                         
   0  15   6          0.19          1.16         3.00 o                         
   1  15   6          2.49          5.80         2.11 o                         
   2  15   6         11.25         11.44         2.64 o                         
  -6  16   6         18.64         23.42         3.46 o                         
  -5  16   6        163.70        178.07         7.77 o                         
  -4  16   6        106.80        109.09         5.93 o                         
  -3  16   6         19.23         25.80         3.46 o                         
  -2  16   6          1.46          3.04         1.76 o                         
  -1  16   6        116.97        124.77         6.42 o                         
   0  16   6         27.77         25.85         3.59 o                         
   1  16   6         16.66         25.39         6.00 o                         
  -5  17   6         12.02         10.86         2.53 o                         
  -4  17   6         11.04         13.65         2.67 o                         
  -3  17   6        162.33        158.84         7.35 o                         
  -2  17   6          0.05         -0.28         1.60 o                         
  -1  17   6          9.06         15.79         4.40 o                         
   0  17   6         77.39         70.96         9.00 o                         
  -3  18   6          0.63         -0.60         2.00 o                         
  -2  18   6         49.37         56.97         7.60 o                         
  -1  18   6         10.12         13.19         4.60 o                         
  -9   1   7        163.88        185.62         6.45 o                         
  -8   1   7         89.69         93.61         4.57 o                         
  -7   1   7         15.06         16.17         2.67 o                         
  -6   1   7        238.29        230.70        11.99 o                         
  -5   1   7         94.77         88.28         5.39 o                         
  -4   1   7          0.66          2.76         1.17 o                         
  -3   1   7        181.50        188.92         6.06 o                         
  -2   1   7         66.49         71.69         5.64 o                         
  -1   1   7         42.58         45.63         2.91 o                         
   0   1   7        574.49        561.35        12.08 o                         
   1   1   7        242.32        240.46         7.06 o                         
   2   1   7          0.10          0.79         1.20 o                         
   3   1   7        196.72        192.06         7.56 o                         
   4   1   7         61.87         58.62         5.02 o                         
  -9   2   7          0.59          0.54         1.24 o                         
  -8   2   7         14.94         15.55         1.92 o                         
  -7   2   7        643.22        635.21        13.56 o                         
  -6   2   7        161.14        148.24         6.56 o                         
  -5   2   7        110.87         99.19         4.29 o                         
  -4   2   7        475.47        459.46        10.58 o                         
  -3   2   7        139.14        152.62         5.43 o                         
  -2   2   7        288.46        276.38         8.27 o                         
  -1   2   7        895.54        883.37        16.92 o                         
   0   2   7         37.27         34.71         4.18 o                         
   1   2   7         45.29         45.87         3.79 o                         
   2   2   7        140.33        136.25         8.40 o                         
   3   2   7          2.38          2.38         1.39 o                         
   4   2   7          4.24          0.83         1.90 o                         
  -9   3   7         20.67         18.90         2.34 o                         
  -8   3   7         44.17         41.39         2.87 o                         
  -7   3   7         44.36         44.65         2.85 o                         
  -6   3   7          9.15          8.92         1.34 o                         
  -5   3   7          2.10          3.06         0.97 o                         
  -4   3   7          0.60          0.84         1.00 o                         
  -3   3   7          9.56          7.43         1.89 o                         
  -2   3   7         16.24         16.70         2.25 o                         
  -1   3   7          7.72          6.66         1.57 o                         
   0   3   7        106.20        109.89         4.59 o                         
   1   3   7          9.12          8.92         1.98 o                         
   2   3   7         34.61         32.01         3.32 o                         
   3   3   7          7.24          3.62         1.58 o                         
   4   3   7         27.14         24.59         3.32 o                         
  -9   4   7          1.79          1.88         1.17 o                         
  -8   4   7          0.26          1.27         1.00 o                         
  -7   4   7        521.55        520.62         9.71 o                         
  -6   4   7         65.94         73.96         4.21 o                         
  -5   4   7         62.33         57.46         4.01 o                         
  -4   4   7        107.07        105.80         3.60 o                         
  -3   4   7         25.79         29.60         3.44 o                         
  -2   4   7         18.51         23.56         3.73 o                         
  -1   4   7        411.21        390.27         9.59 o                         
   0   4   7        115.04        113.86         4.69 o                         
   1   4   7         16.63         16.12         3.10 o                         
   2   4   7         36.81         38.29         3.74 o                         
   3   4   7         35.71         28.39         3.39 o                         
   4   4   7          4.96          4.86         2.10 o                         
  -9   5   7        175.05        190.01         6.71 o                         
  -8   5   7        265.68        250.18         6.38 o                         
  -7   5   7          7.54          7.97         1.42 o                         
  -6   5   7        131.14        134.61         4.17 o                         
  -5   5   7         73.18         73.06         3.29 o                         
  -4   5   7         21.55         19.88         1.90 o                         
  -3   5   7        476.08        479.27         9.09 o                         
  -2   5   7         63.36         61.88         6.66 o                         
  -1   5   7         46.74         49.29         4.07 o                         
   0   5   7       1011.94       1017.57        21.86 o                         
   1   5   7        512.86        499.65        13.05 o                         
   2   5   7         14.25         15.64         2.45 o                         
   3   5   7         85.69         77.06         5.44 o                         
   4   5   7         89.05         82.18         6.00 o                         
  -9   6   7         95.85         91.97         5.41 o                         
  -8   6   7         37.39         30.64         2.99 o                         
  -7   6   7         74.92         81.75         3.63 o                         
  -6   6   7        193.77        195.61         5.14 o                         
  -5   6   7        140.84        134.57         4.74 o                         
  -4   6   7        606.14        583.05        11.57 o                         
  -3   6   7        147.60        142.03         4.29 o                         
  -2   6   7         77.53         74.79         5.13 o                         
  -1   6   7          0.21         -1.12         1.80 o                         
   0   6   7          1.67          3.90         1.55 o                         
   1   6   7         33.38         34.01         3.40 o                         
   2   6   7         42.89         41.72         4.60 o                         
   3   6   7         62.96         61.62         4.94 o                         
   4   6   7         79.15         71.75         5.58 o                         
  -9   7   7         93.82         94.60         5.99 o                         
  -8   7   7          5.99          4.87         2.00 o                         
  -7   7   7         11.67          9.80         1.78 o                         
  -6   7   7        525.41        531.37        24.59 o                         
  -5   7   7          0.02          0.13         0.92 o                         
  -4   7   7         72.47         67.91         3.55 o                         
  -3   7   7         29.27         25.80         4.34 o                         
  -2   7   7        242.44        246.38         6.55 o                         
  -1   7   7         28.49         25.01         2.40 o                         
   0   7   7         14.09         16.48         2.39 o                         
   1   7   7          4.07          3.30         1.48 o                         
   2   7   7         12.00         11.49         2.33 o                         
   3   7   7         43.89         39.40         6.30 o                         
  -8   8   7        106.57        107.51         5.12 o                         
  -7   8   7         57.90         59.40         4.11 o                         
  -6   8   7        109.28        109.48         5.63 o                         
  -5   8   7         35.31         31.28         3.46 o                         
  -4   8   7       1139.38       1080.57        28.69 o                         
  -3   8   7         63.23         51.02         4.82 o                         
  -2   8   7        399.85        377.26        11.58 o                         
  -1   8   7        354.18        358.75        11.13 o                         
   0   8   7         57.09         58.33         3.40 o                         
   1   8   7        322.27        330.64         9.93 o                         
   2   8   7        250.48        254.77        12.89 o                         
   3   8   7          0.19         -0.11         1.34 o                         
  -8   9   7         45.25         40.51         3.51 o                         
  -7   9   7         20.98         18.63         2.38 o                         
  -6   9   7        206.46        211.88         8.17 o                         
  -5   9   7         15.96         15.04         2.50 o                         
  -4   9   7          9.74         13.26         2.39 o                         
  -3   9   7         68.02         74.70         8.60 o                         
  -2   9   7        234.27        235.02         8.37 o                         
  -1   9   7          3.46          2.79         1.68 o                         
   0   9   7        136.99        144.07         5.03 o                         
   1   9   7        125.58        142.71         5.21 o                         
   2   9   7         21.30         26.85         3.24 o                         
   3   9   7        193.44        197.89         7.98 o                         
  -8  10   7         24.06         24.00         2.84 o                         
  -7  10   7          4.06          7.20         2.12 o                         
  -6  10   7         29.10         29.93         4.00 o                         
  -5  10   7          4.47          2.50         1.55 o                         
  -4  10   7          3.43          3.40         1.63 o                         
  -3  10   7        160.55        139.52         6.32 o                         
  -2  10   7          5.80          6.60         1.96 o                         
  -1  10   7          0.77         -0.95         1.34 o                         
   0  10   7         18.54         19.23         4.40 o                         
   1  10   7         27.35         25.56         7.60 o                         
   2  10   7        205.53        192.90        15.29 o                         
   3  10   7         21.18         21.67         3.10 o                         
  -7  11   7          0.02          0.58         1.39 o                         
  -6  11   7        205.77        203.90         8.26 o                         
  -5  11   7        283.27        276.22         9.66 o                         
  -4  11   7         11.04         11.76         2.40 o                         
  -3  11   7        322.24        296.31         9.79 o                         
  -2  11   7         37.53         37.33         3.89 o                         
  -1  11   7          1.08          1.82         1.62 o                         
   0  11   7        100.44        108.36         6.44 o                         
   1  11   7        158.10        164.60         8.90 o                         
   2  11   7         59.94         53.25         4.92 o                         
  -7  12   7         74.23         86.11         6.28 o                         
  -6  12   7         47.30         50.37         4.66 o                         
  -5  12   7        102.13         97.55         5.76 o                         
  -4  12   7        441.66        424.13        13.19 o                         
  -3  12   7          0.11         -0.97         1.34 o                         
  -2  12   7        263.36        256.59         9.26 o                         
  -1  12   7        223.48        216.93        14.89 o                         
   0  12   7          5.10          5.50         2.16 o                         
   1  12   7         74.60         70.08         5.75 o                         
   2  12   7         32.29         36.56         4.32 o                         
  -6  13   7         19.20         13.58         4.40 o                         
  -5  13   7         55.36         66.45         9.89 o                         
  -4  13   7         18.50         22.96         3.30 o                         
  -3  13   7         23.01         27.26         3.55 o                         
  -2  13   7         34.20         29.69         3.67 o                         
  -1  13   7          0.14          1.82         2.30 o                         
   0  13   7         21.34         19.02         3.31 o                         
   1  13   7          0.16          1.65         1.90 o                         
  -6  14   7         13.20         17.81         3.10 o                         
  -5  14   7          8.03         10.18         2.53 o                         
  -4  14   7        118.68        116.03         9.20 o                         
  -3  14   7          3.31          1.60         3.30 o                         
  -2  14   7         44.00         40.36         4.30 o                         
  -1  14   7        173.38        167.22         7.76 o                         
   0  14   7          4.39          3.20         2.11 o                         
   1  14   7         93.71        105.56         7.00 o                         
  -5  15   7         53.41         54.71         5.07 o                         
  -4  15   7          5.90          9.71         2.53 o                         
  -3  15   7        158.94        165.55        12.09 o                         
  -2  15   7        168.14        169.19         7.69 o                         
  -1  15   7          5.27          4.90         2.25 o                         
   0  15   7         96.44        110.27         9.00 o                         
  -3  16   7        123.20        139.27        15.09 o                         
  -2  16   7         35.02         24.72         3.68 o                         
  -8   0   8        262.79        256.67        13.99 o                         
  -7   0   8          0.27          0.00         2.00 o                         
  -6   0   8          0.12         -0.20         1.80 o                         
  -5   0   8        136.64        155.92         9.99 o                         
  -4   0   8         90.85         78.16         8.00 o                         
  -3   0   8         22.93         29.38         5.00 o                         
  -2   0   8          1.60          2.40         2.20 o                         
  -1   0   8         95.09        107.54         8.00 o                         
   0   0   8         14.81         11.79         3.40 o                         
   1   0   8         36.40         41.98         5.80 o                         
   2   0   8        201.70        204.89        11.59 o                         
  -8   1   8          5.09          5.29         2.11 o                         
  -7   1   8          1.74          0.34         1.80 o                         
  -6   1   8         50.84         47.55         4.52 o                         
  -5   1   8        130.40        130.42         6.43 o                         
  -4   1   8         20.82         27.59         3.46 o                         
  -3   1   8        424.77        402.27        12.08 o                         
  -2   1   8          6.15          6.88         2.05 o                         
  -1   1   8         16.58         15.90         2.69 o                         
   0   1   8         22.93         21.44         2.97 o                         
   1   1   8         52.61         49.99         4.50 o                         
   2   1   8          0.06          0.97         1.34 o                         
  -8   2   8         66.77         66.94         5.72 o                         
  -7   2   8         35.18         32.14         3.96 o                         
  -6   2   8          9.06          9.53         3.80 o                         
  -5   2   8          0.99          0.09         1.25 o                         
  -4   2   8         62.19         64.02        11.19 o                         
  -3   2   8         11.02         11.10         2.47 o                         
  -2   2   8         13.33         11.99         2.45 o                         
  -1   2   8        106.17        105.85         5.57 o                         
   0   2   8         29.11         31.54         3.53 o                         
   1   2   8         97.09        105.01         5.57 o                         
   2   2   8          0.40         -1.10         1.10 o                         
  -8   3   8          2.72          1.96         1.76 o                         
  -7   3   8         84.99         80.38         6.00 o                         
  -6   3   8        566.52        543.23        15.04 o                         
  -5   3   8         26.15         24.38         3.32 o                         
  -4   3   8          6.36         10.78         2.74 o                         
  -3   3   8        158.70        144.34         6.60 o                         
  -2   3   8         66.74         61.30         4.86 o                         
  -1   3   8        149.74        152.90         6.77 o                         
   0   3   8          9.12         11.17         2.90 o                         
   1   3   8         25.54         30.17         3.46 o                         
   2   3   8          0.17          1.48         1.48 o                         
  -8   4   8         81.17         84.40         6.29 o                         
  -7   4   8          5.43          6.98         2.11 o                         
  -6   4   8          1.26          2.67         1.62 o                         
  -5   4   8         15.96         15.33         2.69 o                         
  -4   4   8         25.44         30.30         3.64 o                         
  -3   4   8          0.37          0.53         1.34 o                         
  -2   4   8          2.71          5.79         4.80 o                         
  -1   4   8        372.64        366.05        11.12 o                         
   0   4   8         55.46         53.83         4.58 o                         
   1   4   8        332.33        320.95        10.31 o                         
   2   4   8        132.11        132.99         6.36 o                         
  -8   5   8         44.86         38.18         6.40 o                         
  -7   5   8         88.61         91.26         5.81 o                         
  -6   5   8         47.79         46.58         4.41 o                         
  -5   5   8        135.54        129.37         6.42 o                         
  -4   5   8         76.36         72.19         5.41 o                         
  -3   5   8         35.61         35.04         3.81 o                         
  -2   5   8         80.54         79.93         5.13 o                         
  -1   5   8         59.38         56.07         9.59 o                         
   0   5   8         93.36         84.05         5.14 o                         
   1   5   8          1.76          2.53         1.62 o                         
   2   5   8         54.74         52.41         8.80 o                         
  -8   6   8         49.21         64.57         8.40 o                         
  -7   6   8         17.07         17.59         4.60 o                         
  -6   6   8         10.85         10.99         3.60 o                         
  -5   6   8        196.84        194.68         8.80 o                         
  -4   6   8         67.34         67.04         5.18 o                         
  -3   6   8         51.86         50.56         4.44 o                         
  -2   6   8         13.46         23.90         3.12 o                         
  -1   6   8         29.87         34.44         3.64 o                         
   0   6   8         77.76         74.38         6.40 o                         
   1   6   8          0.07          0.60         1.27 o                         
   2   6   8        181.34        185.52         7.77 o                         
  -7   7   8         28.36         22.79         5.00 o                         
  -6   7   8        209.28        211.09        12.79 o                         
  -5   7   8        132.04        110.74         9.00 o                         
  -4   7   8          6.65          1.80         2.40 o                         
  -3   7   8        332.31        309.23        10.02 o                         
  -2   7   8        121.28        121.11         5.81 o                         
  -1   7   8         12.42         10.96         4.50 o                         
   0   7   8         19.03         20.58         3.60 o                         
   1   7   8          0.04         -1.20         1.20 o                         
   2   7   8         45.52         44.17         4.30 o                         
  -7   8   8          0.18         -0.51         1.39 o                         
  -6   8   8         14.62         18.56         2.87 o                         
  -5   8   8          4.77          6.00         3.00 o                         
  -4   8   8         59.79         46.98         7.00 o                         
  -3   8   8         42.87         41.38         6.40 o                         
  -2   8   8         27.09         23.39         5.00 o                         
  -1   8   8         27.70         28.02         3.30 o                         
   0   8   8          2.31          2.23         1.62 o                         
   1   8   8          0.00         -0.06         1.34 o                         
  -7   9   8         43.72         51.23         4.84 o                         
  -6   9   8         12.35          8.43         3.40 o                         
  -5   9   8         39.66         33.73         4.40 o                         
  -4   9   8         11.70         13.19         4.00 o                         
  -3   9   8         75.22         60.77         7.80 o                         
  -2   9   8         14.17         16.59         4.20 o                         
  -1   9   8          0.51         -0.20         2.40 o                         
   0   9   8        136.90        131.33         9.59 o                         
   1   9   8          0.02         -1.80         2.00 o                         
  -6  10   8         19.25         20.05         3.12 o                         
  -5  10   8         44.64         54.16         4.78 o                         
  -4  10   8         25.61         33.01         4.50 o                         
  -3  10   8        364.65        307.44        15.79 o                         
  -2  10   8         22.09         22.59         5.00 o                         
  -1  10   8        153.75        152.92        10.39 o                         
   0  10   8          7.75         13.79         4.00 o                         
  -6  11   8          2.43          4.95         3.00 o                         
  -5  11   8          8.75          6.92         2.11 o                         
  -4  11   8         99.45         88.38         7.30 o                         
  -3  11   8          0.68          0.40         1.60 o                         
  -2  11   8          0.40         -2.00         2.00 o                         
  -1  11   8          7.77          4.20         3.20 o                         
   0  11   8         46.05         50.37         6.80 o                         
  -5  12   8         83.02         91.39         6.60 o                         
  -4  12   8         57.73         70.00         7.30 o                         
  -3  12   8          3.52          6.45         2.16 o                         
  -2  12   8          0.08          1.05         1.76 o                         
  -1  12   8          6.24          7.40         3.40 o                         
  -3  13   8         87.81         95.36         6.14 o                         
  -7   1   9         20.67         21.30         3.53 o                         
  -6   1   9         86.14         99.22         6.97 o                         
  -5   1   9          0.26          0.66         1.62 o                         
  -4   1   9         19.87         22.67         4.50 o                         
  -3   1   9         50.21         67.38         5.58 o                         
  -2   1   9         20.59         20.72         3.18 o                         
  -1   1   9        172.93        169.75        10.19 o                         
   0   1   9        191.08        196.35        21.39 o                         
  -7   2   9        197.43        199.99         8.83 o                         
  -6   2   9         15.64         15.80         3.11 o                         
  -5   2   9        224.05        232.99         9.39 o                         
  -4   2   9        161.52        164.55         7.70 o                         
  -3   2   9          8.17          3.43         2.10 o                         
  -2   2   9        348.03        367.88        11.93 o                         
  -1   2   9         10.28         13.27         2.75 o                         
   0   2   9         47.22         52.73         4.81 o                         
  -6   3   9          7.79         14.75         4.30 o                         
  -5   3   9          6.74          3.62         2.20 o                         
  -4   3   9          6.21          6.90         2.33 o                         
  -3   3   9          0.48          0.54         1.44 o                         
  -2   3   9          0.34          3.20         1.84 o                         
  -1   3   9         31.05         26.29         3.53 o                         
   0   3   9         11.75         12.73         5.30 o                         
  -6   4   9          7.01          5.49         2.19 o                         
  -5   4   9         45.96         38.93         4.44 o                         
  -4   4   9          4.89          5.82         2.16 o                         
  -3   4   9          1.15          1.41         1.68 o                         
  -2   4   9        219.39        215.86         8.59 o                         
  -1   4   9          5.20          1.80         1.70 o                         
   0   4   9         12.08         13.92         2.61 o                         
  -6   5   9         10.27         13.99         4.40 o                         
  -5   5   9         39.64         50.27         4.84 o                         
  -4   5   9        117.45        112.83         6.90 o                         
  -3   5   9        268.51        271.17         9.93 o                         
  -2   5   9          5.37          7.44         2.33 o                         
  -1   5   9        134.94        140.00         6.69 o                         
  -6   6   9          0.35          1.00         2.80 o                         
  -5   6   9        234.79        240.67        14.19 o                         
  -4   6   9         76.80         91.35         9.79 o                         
  -3   6   9          0.01         -1.20         1.44 o                         
  -2   6   9          0.78          2.74         1.82 o                         
  -1   6   9          0.02         -0.04         1.48 o                         
  -5   7   9          0.04          3.60         3.20 o                         
  -4   7   9         26.39         26.39         5.60 o                         
  -3   7   9         43.81         36.98         6.40 o                         
  -2   7   9          2.66          2.00         3.00 o                         
  -4   8   9          6.22          6.60         3.60 o                         
  -3   8   9         98.84         82.16         9.40 o                         
  -2   8   9         60.34         57.77         7.80 o                         
                                                                                
